# Supplementary material for: Epidemiologic and Genomic Analysis of SARS-CoV-2 Delta Variant Superspreading Event in Nightclub, the Netherlands, June 2021
Source: Emerg Infect Dis. 2022 May;28(5):1012–6. doi: 10.3201/eid2805.212019 (PMC9045423; doi:10.3201/eid2805.212019)
Supplement: Appendix 2 — Additional data used in epidemiologic and genomic analysis of SARS-CoV-2 Delta variant superspreading event in a nightclub, Amsterdam, the Netherlands, June 2021. [file 21-2019-Techapp-s2.xlsx]

## Sheet: Appendix 2 Table
Article DOI: https://doi.org/10.3201/eid2805.212019
Epidemiologic and Genomic Analysis of SARS-CoV-2 Delta Variant Superspreading Event in a Nightclub, the Netherlands, June 2021
Appendix 2 Table. SARS-CoV-2 sequences from GISAID used in genomic analysis of Delta variant superspreading event, Amsterdam, the Netherlands, 2021
Strain	GISAID_EPI_ISL	Originating Laboratory	Submitting Laboratory	Authors	URL
Netherlands/UT-RIVM-41270/2021	EPI_ISL_2788174	Dutch COVID-19 response team	National Institute for Public Health and the Environment (RIVM)	Adam Meijer et al	https://www.epicov.org/acknowledgement/81/74/EPI_ISL_2788174.json
Netherlands/NH-RIVM-46119/2021	EPI_ISL_3138194	Dutch COVID-19 response team	National Institute for Public Health and the Environment (RIVM)	Adam Meijer et al	https://www.epicov.org/acknowledgement/81/94/EPI_ISL_3138194.json
Netherlands/ZH-MVD-CWGS2101525/2021	EPI_ISL_3136549	Microvida	Microvida	Suzan D. Pas et al	https://www.epicov.org/acknowledgement/65/49/EPI_ISL_3136549.json
Netherlands/UT-RIVM-43337/2021	EPI_ISL_3056960	Dutch COVID-19 response team	National Institute for Public Health and the Environment (RIVM)	Adam Meijer et al	https://www.epicov.org/acknowledgement/69/60/EPI_ISL_3056960.json
Netherlands/GR-UMCG-MMB_2473/2021	EPI_ISL_3152147	UMC Groningen, Clinical Virology, Department of Medical Microbiology and Infection Prevention	UMC Groningen, Clinical Virology, Department of Medical Microbiology and Infection Prevention	Hubert Niesters et al	https://www.epicov.org/acknowledgement/21/47/EPI_ISL_3152147.json
Netherlands/FL-RIVM-43791/2021	EPI_ISL_3057414	Dutch COVID-19 response team	National Institute for Public Health and the Environment (RIVM)	Adam Meijer et al	https://www.epicov.org/acknowledgement/74/14/EPI_ISL_3057414.json
Netherlands/ZH-RIVM-45428/2021	EPI_ISL_3137500	Dutch COVID-19 response team	National Institute for Public Health and the Environment (RIVM)	Adam Meijer et al	https://www.epicov.org/acknowledgement/75/00/EPI_ISL_3137500.json
Netherlands/OV-RIVM-45613/2021	EPI_ISL_3137686	Dutch COVID-19 response team	National Institute for Public Health and the Environment (RIVM)	Adam Meijer et al	https://www.epicov.org/acknowledgement/76/86/EPI_ISL_3137686.json
Netherlands/GR-RIVM-43660/2021	EPI_ISL_3057283	Dutch COVID-19 response team	National Institute for Public Health and the Environment (RIVM)	Adam Meijer et al	https://www.epicov.org/acknowledgement/72/83/EPI_ISL_3057283.json
Netherlands/UT-RIVM-42036/2021	EPI_ISL_2863305	Dutch COVID-19 response team	National Institute for Public Health and the Environment (RIVM)	Adam Meijer et al	https://www.epicov.org/acknowledgement/33/05/EPI_ISL_2863305.json
Netherlands/NB-MVD-CWGS2101457/2021	EPI_ISL_3136482	Microvida	Microvida	Suzan D. Pas et al	https://www.epicov.org/acknowledgement/64/82/EPI_ISL_3136482.json
Netherlands/ZH-RIVM-41467/2021	EPI_ISL_2788347	Dutch COVID-19 response team	National Institute for Public Health and the Environment (RIVM)	Adam Meijer et al	https://www.epicov.org/acknowledgement/83/47/EPI_ISL_2788347.json
Netherlands/ZE-MVD-CWGS2101567/2021	EPI_ISL_3133596	Microvida	Microvida	Suzan D. Pas et al	https://www.epicov.org/acknowledgement/35/96/EPI_ISL_3133596.json
Netherlands/ZH-EMC-3101/2021	EPI_ISL_3136050	Dutch COVID-19 response team	Erasmus Medical Center	Bas Oude Munnink et al	https://www.epicov.org/acknowledgement/60/50/EPI_ISL_3136050.json
Netherlands/GR-UMCG-MMB_2170/2021	EPI_ISL_2983758	UMC Groningen, Clinical Virology, Department of Medical Microbiology and Infection Prevention	UMC Groningen, Clinical Virology, Department of Medical Microbiology and Infection Prevention	Hubert Niesters et al	https://www.epicov.org/acknowledgement/37/58/EPI_ISL_2983758.json
Netherlands/ZH-RIVM-42847/2021	EPI_ISL_2981741	Dutch COVID-19 response team	National Institute for Public Health and the Environment (RIVM)	Adam Meijer et al	https://www.epicov.org/acknowledgement/17/41/EPI_ISL_2981741.json
Netherlands/ZH-RIVM-45599/2021	EPI_ISL_3137672	Dutch COVID-19 response team	National Institute for Public Health and the Environment (RIVM)	Adam Meijer et al	https://www.epicov.org/acknowledgement/76/72/EPI_ISL_3137672.json
Netherlands/ZE-RIVM-44328/2021	EPI_ISL_3057951	Dutch COVID-19 response team	National Institute for Public Health and the Environment (RIVM)	Adam Meijer et al	https://www.epicov.org/acknowledgement/79/51/EPI_ISL_3057951.json
Netherlands/ZH-RIVM-45372/2021	EPI_ISL_3137444	Dutch COVID-19 response team	National Institute for Public Health and the Environment (RIVM)	Adam Meijer et al	https://www.epicov.org/acknowledgement/74/44/EPI_ISL_3137444.json
Netherlands/NH-RIVM-44563/2021	EPI_ISL_3136635	Dutch COVID-19 response team	National Institute for Public Health and the Environment (RIVM)	Adam Meijer et al	https://www.epicov.org/acknowledgement/66/35/EPI_ISL_3136635.json
Netherlands/UT-UMCU-2503967/2021	EPI_ISL_2886096	UMC Utrecht	UMC Utrecht	Rob Schuurman et al	https://www.epicov.org/acknowledgement/60/96/EPI_ISL_2886096.json
Netherlands/OV-RIVM-46359/2021	EPI_ISL_3138434	Dutch COVID-19 response team	National Institute for Public Health and the Environment (RIVM)	Adam Meijer et al	https://www.epicov.org/acknowledgement/84/34/EPI_ISL_3138434.json
Netherlands/ZH-RIVM-41974/2021	EPI_ISL_2863275	Dutch COVID-19 response team	National Institute for Public Health and the Environment (RIVM)	Adam Meijer et al	https://www.epicov.org/acknowledgement/32/75/EPI_ISL_2863275.json
Netherlands/LI-RIVM-42013/2021	EPI_ISL_2862758	Dutch COVID-19 response team	National Institute for Public Health and the Environment (RIVM)	Adam Meijer et al	https://www.epicov.org/acknowledgement/27/58/EPI_ISL_2862758.json
Netherlands/ZH-EMC-3080/2021	EPI_ISL_3136026	Dutch COVID-19 response team	Erasmus Medical Center	Bas Oude Munnink et al	https://www.epicov.org/acknowledgement/60/26/EPI_ISL_3136026.json
Netherlands/GR-RIVM-45090/2021	EPI_ISL_3137162	Dutch COVID-19 response team	National Institute for Public Health and the Environment (RIVM)	Adam Meijer et al	https://www.epicov.org/acknowledgement/71/62/EPI_ISL_3137162.json
Netherlands/UT-RIVM-43387/2021	EPI_ISL_3057010	Dutch COVID-19 response team	National Institute for Public Health and the Environment (RIVM)	Adam Meijer et al	https://www.epicov.org/acknowledgement/70/10/EPI_ISL_3057010.json
Netherlands/ZH-RIVM-41608/2021	EPI_ISL_2863075	Dutch COVID-19 response team	National Institute for Public Health and the Environment (RIVM)	Adam Meijer et al	https://www.epicov.org/acknowledgement/30/75/EPI_ISL_2863075.json
Netherlands/UT-RIVM-43501/2021	EPI_ISL_3057124	Dutch COVID-19 response team	National Institute for Public Health and the Environment (RIVM)	Adam Meijer et al	https://www.epicov.org/acknowledgement/71/24/EPI_ISL_3057124.json
Netherlands/UT-RIVM-43290/2021	EPI_ISL_3056913	Dutch COVID-19 response team	National Institute for Public Health and the Environment (RIVM)	Adam Meijer et al	https://www.epicov.org/acknowledgement/69/13/EPI_ISL_3056913.json
Netherlands/ZH-RIVM-44070/2021	EPI_ISL_3057693	Dutch COVID-19 response team	National Institute for Public Health and the Environment (RIVM)	Adam Meijer et al	https://www.epicov.org/acknowledgement/76/93/EPI_ISL_3057693.json
Netherlands/ZH-RIVM-44018/2021	EPI_ISL_3057641	Dutch COVID-19 response team	National Institute for Public Health and the Environment (RIVM)	Adam Meijer et al	https://www.epicov.org/acknowledgement/76/41/EPI_ISL_3057641.json
Netherlands/NB-RIVM-44277/2021	EPI_ISL_3057900	Dutch COVID-19 response team	National Institute for Public Health and the Environment (RIVM)	Adam Meijer et al	https://www.epicov.org/acknowledgement/79/00/EPI_ISL_3057900.json
Netherlands/NB-RIVM-44280/2021	EPI_ISL_3057903	Dutch COVID-19 response team	National Institute for Public Health and the Environment (RIVM)	Adam Meijer et al	https://www.epicov.org/acknowledgement/79/03/EPI_ISL_3057903.json
Netherlands/NB-MVD-CWGS2101193/2021	EPI_ISL_2812264	Microvida	Microvida	Suzan D. Pas et al	https://www.epicov.org/acknowledgement/22/64/EPI_ISL_2812264.json
Netherlands/NH-RIVM-42218/2021	EPI_ISL_2863391	Dutch COVID-19 response team	National Institute for Public Health and the Environment (RIVM)	Adam Meijer et al	https://www.epicov.org/acknowledgement/33/91/EPI_ISL_2863391.json
Netherlands/FR-RIVM-44461/2021	EPI_ISL_3058086	Dutch COVID-19 response team	National Institute for Public Health and the Environment (RIVM)	Adam Meijer et al	https://www.epicov.org/acknowledgement/80/86/EPI_ISL_3058086.json
Netherlands/GR-RIVM-45167/2021	EPI_ISL_3137239	Dutch COVID-19 response team	National Institute for Public Health and the Environment (RIVM)	Adam Meijer et al	https://www.epicov.org/acknowledgement/72/39/EPI_ISL_3137239.json
Netherlands/ZH-RIVM-42973/2021	EPI_ISL_2981820	Dutch COVID-19 response team	National Institute for Public Health and the Environment (RIVM)	Adam Meijer et al	https://www.epicov.org/acknowledgement/18/20/EPI_ISL_2981820.json
Netherlands/GE-RIVM-43575/2021	EPI_ISL_3057198	Dutch COVID-19 response team	National Institute for Public Health and the Environment (RIVM)	Adam Meijer et al	https://www.epicov.org/acknowledgement/71/98/EPI_ISL_3057198.json
Netherlands/NB-RIVM-45012/2021	EPI_ISL_3137084	Dutch COVID-19 response team	National Institute for Public Health and the Environment (RIVM)	Adam Meijer et al	https://www.epicov.org/acknowledgement/70/84/EPI_ISL_3137084.json
Netherlands/FR-RIVM-45782/2021	EPI_ISL_3137855	Dutch COVID-19 response team	National Institute for Public Health and the Environment (RIVM)	Adam Meijer et al	https://www.epicov.org/acknowledgement/78/55/EPI_ISL_3137855.json
Netherlands/UT-RIVM-43659/2021	EPI_ISL_3057282	Dutch COVID-19 response team	National Institute for Public Health and the Environment (RIVM)	Adam Meijer et al	https://www.epicov.org/acknowledgement/72/82/EPI_ISL_3057282.json
Netherlands/NB-RIVM-41701/2021	EPI_ISL_2863107	Dutch COVID-19 response team	National Institute for Public Health and the Environment (RIVM)	Adam Meijer et al	https://www.epicov.org/acknowledgement/31/07/EPI_ISL_2863107.json
Netherlands/NH-RIVM-46076/2021	EPI_ISL_3138150	Dutch COVID-19 response team	National Institute for Public Health and the Environment (RIVM)	Adam Meijer et al	https://www.epicov.org/acknowledgement/81/50/EPI_ISL_3138150.json
Netherlands/ZH-RIVM-45916/2021	EPI_ISL_3137990	Dutch COVID-19 response team	National Institute for Public Health and the Environment (RIVM)	Adam Meijer et al	https://www.epicov.org/acknowledgement/79/90/EPI_ISL_3137990.json
Netherlands/ZH-EMC-3060/2021	EPI_ISL_3136008	Dutch COVID-19 response team	Erasmus Medical Center	Bas Oude Munnink et al	https://www.epicov.org/acknowledgement/60/08/EPI_ISL_3136008.json
Netherlands/ZH-RIVM-45413/2021	EPI_ISL_3137485	Dutch COVID-19 response team	National Institute for Public Health and the Environment (RIVM)	Adam Meijer et al	https://www.epicov.org/acknowledgement/74/85/EPI_ISL_3137485.json
Netherlands/ZH-RIVM-43093/2021	EPI_ISL_2981847	Dutch COVID-19 response team	National Institute for Public Health and the Environment (RIVM)	Adam Meijer et al	https://www.epicov.org/acknowledgement/18/47/EPI_ISL_2981847.json
Netherlands/UT-RIVM-43953/2021	EPI_ISL_3057576	Dutch COVID-19 response team	National Institute for Public Health and the Environment (RIVM)	Adam Meijer et al	https://www.epicov.org/acknowledgement/75/76/EPI_ISL_3057576.json
Netherlands/ZH-RIVM-44126/2021	EPI_ISL_3057749	Dutch COVID-19 response team	National Institute for Public Health and the Environment (RIVM)	Adam Meijer et al	https://www.epicov.org/acknowledgement/77/49/EPI_ISL_3057749.json
Netherlands/ZH-RIVM-44362/2021	EPI_ISL_3057987	Dutch COVID-19 response team	National Institute for Public Health and the Environment (RIVM)	Adam Meijer et al	https://www.epicov.org/acknowledgement/79/87/EPI_ISL_3057987.json
Netherlands/GE-RIVM-42501/2021	EPI_ISL_2981167	Dutch COVID-19 response team	National Institute for Public Health and the Environment (RIVM)	Adam Meijer et al	https://www.epicov.org/acknowledgement/11/67/EPI_ISL_2981167.json
Netherlands/GE-RIVM-46171/2021	EPI_ISL_3138246	Dutch COVID-19 response team	National Institute for Public Health and the Environment (RIVM)	Adam Meijer et al	https://www.epicov.org/acknowledgement/82/46/EPI_ISL_3138246.json
Netherlands/NH-RIVM-44903/2021	EPI_ISL_3136975	Dutch COVID-19 response team	National Institute for Public Health and the Environment (RIVM)	Adam Meijer et al	https://www.epicov.org/acknowledgement/69/75/EPI_ISL_3136975.json
Netherlands/NH-RIVM-43414/2021	EPI_ISL_3057037	Dutch COVID-19 response team	National Institute for Public Health and the Environment (RIVM)	Adam Meijer et al	https://www.epicov.org/acknowledgement/70/37/EPI_ISL_3057037.json
Netherlands/UT-RIVM-44737/2021	EPI_ISL_3136809	Dutch COVID-19 response team	National Institute for Public Health and the Environment (RIVM)	Adam Meijer et al	https://www.epicov.org/acknowledgement/68/09/EPI_ISL_3136809.json
Netherlands/GE-RIVM-45288/2021	EPI_ISL_3137360	Dutch COVID-19 response team	National Institute for Public Health and the Environment (RIVM)	Adam Meijer et al	https://www.epicov.org/acknowledgement/73/60/EPI_ISL_3137360.json
Netherlands/NH-RIVM-42455/2021	EPI_ISL_2981384	Dutch COVID-19 response team	National Institute for Public Health and the Environment (RIVM)	Adam Meijer et al	https://www.epicov.org/acknowledgement/13/84/EPI_ISL_2981384.json
Netherlands/NH-RIVM-45306/2021	EPI_ISL_3137378	Dutch COVID-19 response team	National Institute for Public Health and the Environment (RIVM)	Adam Meijer et al	https://www.epicov.org/acknowledgement/73/78/EPI_ISL_3137378.json
Netherlands/ZH-RIVM-45723/2021	EPI_ISL_3137796	Dutch COVID-19 response team	National Institute for Public Health and the Environment (RIVM)	Adam Meijer et al	https://www.epicov.org/acknowledgement/77/96/EPI_ISL_3137796.json
Netherlands/NH-RIVM-45249/2021	EPI_ISL_3137321	Dutch COVID-19 response team	National Institute for Public Health and the Environment (RIVM)	Adam Meijer et al	https://www.epicov.org/acknowledgement/73/21/EPI_ISL_3137321.json
Netherlands/NH-RIVM-43242/2021	EPI_ISL_3056865	Dutch COVID-19 response team	National Institute for Public Health and the Environment (RIVM)	Adam Meijer et al	https://www.epicov.org/acknowledgement/68/65/EPI_ISL_3056865.json
Netherlands/NH-RIVM-43295/2021	EPI_ISL_3056918	Dutch COVID-19 response team	National Institute for Public Health and the Environment (RIVM)	Adam Meijer et al	https://www.epicov.org/acknowledgement/69/18/EPI_ISL_3056918.json
Netherlands/ZH-RIVM-45749/2021	EPI_ISL_3137822	Dutch COVID-19 response team	National Institute for Public Health and the Environment (RIVM)	Adam Meijer et al	https://www.epicov.org/acknowledgement/78/22/EPI_ISL_3137822.json
Netherlands/OV-RIVM-46337/2021	EPI_ISL_3138412	Dutch COVID-19 response team	National Institute for Public Health and the Environment (RIVM)	Adam Meijer et al	https://www.epicov.org/acknowledgement/84/12/EPI_ISL_3138412.json
Netherlands/UT-RIVM-41793/2021	EPI_ISL_2863176	Dutch COVID-19 response team	National Institute for Public Health and the Environment (RIVM)	Adam Meijer et al	https://www.epicov.org/acknowledgement/31/76/EPI_ISL_2863176.json
Netherlands/GR-UMCG-MMB_2375/2021	EPI_ISL_3062606	UMC Groningen, Clinical Virology, Department of Medical Microbiology and Infection Prevention	UMC Groningen, Clinical Virology, Department of Medical Microbiology and Infection Prevention	Hubert Niesters et al	https://www.epicov.org/acknowledgement/26/06/EPI_ISL_3062606.json
Netherlands/ZH-RIVM-42901/2021	EPI_ISL_2981780	Dutch COVID-19 response team	National Institute for Public Health and the Environment (RIVM)	Adam Meijer et al	https://www.epicov.org/acknowledgement/17/80/EPI_ISL_2981780.json
Netherlands/OV-RIVM-44157/2021	EPI_ISL_3057780	Dutch COVID-19 response team	National Institute for Public Health and the Environment (RIVM)	Adam Meijer et al	https://www.epicov.org/acknowledgement/77/80/EPI_ISL_3057780.json
Netherlands/OV-RIVM-45920/2021	EPI_ISL_3137994	Dutch COVID-19 response team	National Institute for Public Health and the Environment (RIVM)	Adam Meijer et al	https://www.epicov.org/acknowledgement/79/94/EPI_ISL_3137994.json
Netherlands/UT-UMCU-2416361/2021	EPI_ISL_2888004	UMC Utrecht	UMC Utrecht	Rob Schuurman et al	https://www.epicov.org/acknowledgement/80/04/EPI_ISL_2888004.json
Netherlands/ZH-EMC-2677/2021	EPI_ISL_2449950	Dutch COVID-19 response team	Erasmus Medical Center	Bas Oude Munnink et al	https://www.epicov.org/acknowledgement/99/50/EPI_ISL_2449950.json
Netherlands/ZH-RIVM-45432/2021	EPI_ISL_3137504	Dutch COVID-19 response team	National Institute for Public Health and the Environment (RIVM)	Adam Meijer et al	https://www.epicov.org/acknowledgement/75/04/EPI_ISL_3137504.json
Netherlands/UT-RIVM-43441/2021	EPI_ISL_3057064	Dutch COVID-19 response team	National Institute for Public Health and the Environment (RIVM)	Adam Meijer et al	https://www.epicov.org/acknowledgement/70/64/EPI_ISL_3057064.json
Netherlands/NH-RIVM-45199/2021	EPI_ISL_3137271	Dutch COVID-19 response team	National Institute for Public Health and the Environment (RIVM)	Adam Meijer et al	https://www.epicov.org/acknowledgement/72/71/EPI_ISL_3137271.json
Netherlands/NB-RIVM-44230/2021	EPI_ISL_3057853	Dutch COVID-19 response team	National Institute for Public Health and the Environment (RIVM)	Adam Meijer et al	https://www.epicov.org/acknowledgement/78/53/EPI_ISL_3057853.json
Netherlands/ZH-RIVM-42919/2021	EPI_ISL_2981791	Dutch COVID-19 response team	National Institute for Public Health and the Environment (RIVM)	Adam Meijer et al	https://www.epicov.org/acknowledgement/17/91/EPI_ISL_2981791.json
Netherlands/ZH-RIVM-44104/2021	EPI_ISL_3057727	Dutch COVID-19 response team	National Institute for Public Health and the Environment (RIVM)	Adam Meijer et al	https://www.epicov.org/acknowledgement/77/27/EPI_ISL_3057727.json
Netherlands/OV-RIVM-41598/2021	EPI_ISL_2788365	Dutch COVID-19 response team	National Institute for Public Health and the Environment (RIVM)	Adam Meijer et al	https://www.epicov.org/acknowledgement/83/65/EPI_ISL_2788365.json
Netherlands/UT-UMCU-2401051/2021	EPI_ISL_2887967	UMC Utrecht	UMC Utrecht	Rob Schuurman et al	https://www.epicov.org/acknowledgement/79/67/EPI_ISL_2887967.json
Netherlands/ZH-RIVM-45281/2021	EPI_ISL_3137353	Dutch COVID-19 response team	National Institute for Public Health and the Environment (RIVM)	Adam Meijer et al	https://www.epicov.org/acknowledgement/73/53/EPI_ISL_3137353.json
Netherlands/ZH-RIVM-40428/2021	EPI_ISL_2673153	Dutch COVID-19 response team	National Institute for Public Health and the Environment (RIVM)	Adam Meijer et al	https://www.epicov.org/acknowledgement/31/53/EPI_ISL_2673153.json
Netherlands/ZH-RIVM-45913/2021	EPI_ISL_3137987	Dutch COVID-19 response team	National Institute for Public Health and the Environment (RIVM)	Adam Meijer et al	https://www.epicov.org/acknowledgement/79/87/EPI_ISL_3137987.json
Netherlands/ZH-EMC-2840/2021	EPI_ISL_2860461	Dutch COVID-19 response team	Erasmus Medical Center	Bas Oude Munnink et al	https://www.epicov.org/acknowledgement/04/61/EPI_ISL_2860461.json
Netherlands/ZH-EMC-3120/2021	EPI_ISL_3136068	Dutch COVID-19 response team	Erasmus Medical Center	Bas Oude Munnink et al	https://www.epicov.org/acknowledgement/60/68/EPI_ISL_3136068.json
Netherlands/GE-RIVM-37167/2021	EPI_ISL_2476317	Dutch COVID-19 response team	National Institute for Public Health and the Environment (RIVM)	Adam Meijer et al	https://www.epicov.org/acknowledgement/63/17/EPI_ISL_2476317.json
Netherlands/GR-UMCG-MMB_2477/2021	EPI_ISL_3152151	UMC Groningen, Clinical Virology, Department of Medical Microbiology and Infection Prevention	UMC Groningen, Clinical Virology, Department of Medical Microbiology and Infection Prevention	Hubert Niesters et al	https://www.epicov.org/acknowledgement/21/51/EPI_ISL_3152151.json
Netherlands/OV-RIVM-46207/2021	EPI_ISL_3138282	Dutch COVID-19 response team	National Institute for Public Health and the Environment (RIVM)	Adam Meijer et al	https://www.epicov.org/acknowledgement/82/82/EPI_ISL_3138282.json
Netherlands/ZH-RIVM-42849/2021	EPI_ISL_2981742	Dutch COVID-19 response team	National Institute for Public Health and the Environment (RIVM)	Adam Meijer et al	https://www.epicov.org/acknowledgement/17/42/EPI_ISL_2981742.json
Netherlands/FL-RIVM-42320/2021	EPI_ISL_2981095	Dutch COVID-19 response team	National Institute for Public Health and the Environment (RIVM)	Adam Meijer et al	https://www.epicov.org/acknowledgement/10/95/EPI_ISL_2981095.json
Netherlands/ZH-RIVM-45508/2021	EPI_ISL_3137581	Dutch COVID-19 response team	National Institute for Public Health and the Environment (RIVM)	Adam Meijer et al	https://www.epicov.org/acknowledgement/75/81/EPI_ISL_3137581.json
Netherlands/LI-RIVM-43916/2021	EPI_ISL_3057539	Dutch COVID-19 response team	National Institute for Public Health and the Environment (RIVM)	Adam Meijer et al	https://www.epicov.org/acknowledgement/75/39/EPI_ISL_3057539.json
Netherlands/ZE-MVD-CWGS2101358/2021	EPI_ISL_3047913	Microvida	Microvida	Suzan D. Pas et al	https://www.epicov.org/acknowledgement/79/13/EPI_ISL_3047913.json
Netherlands/GE-RIVM-38844/2021	EPI_ISL_2610305	Dutch COVID-19 response team	National Institute for Public Health and the Environment (RIVM)	Adam Meijer et al	https://www.epicov.org/acknowledgement/03/05/EPI_ISL_2610305.json
Netherlands/GE-RIVM-45073/2021	EPI_ISL_3137145	Dutch COVID-19 response team	National Institute for Public Health and the Environment (RIVM)	Adam Meijer et al	https://www.epicov.org/acknowledgement/71/45/EPI_ISL_3137145.json
Netherlands/GR-UMCG-MMB_2382/2021	EPI_ISL_3062613	UMC Groningen, Clinical Virology, Department of Medical Microbiology and Infection Prevention	UMC Groningen, Clinical Virology, Department of Medical Microbiology and Infection Prevention	Hubert Niesters et al	https://www.epicov.org/acknowledgement/26/13/EPI_ISL_3062613.json
Netherlands/NB-RIVM-44190/2021	EPI_ISL_3057813	Dutch COVID-19 response team	National Institute for Public Health and the Environment (RIVM)	Adam Meijer et al	https://www.epicov.org/acknowledgement/78/13/EPI_ISL_3057813.json
Netherlands/GE-RIVM-42245/2021	EPI_ISL_2863431	Dutch COVID-19 response team	National Institute for Public Health and the Environment (RIVM)	Adam Meijer et al	https://www.epicov.org/acknowledgement/34/31/EPI_ISL_2863431.json
Netherlands/NB-MVD-CWGS2101503/2021	EPI_ISL_3136506	Microvida	Microvida	Suzan D. Pas et al	https://www.epicov.org/acknowledgement/65/06/EPI_ISL_3136506.json
Netherlands/ZH-RIVM-44383/2021	EPI_ISL_3058008	Dutch COVID-19 response team	National Institute for Public Health and the Environment (RIVM)	Adam Meijer et al	https://www.epicov.org/acknowledgement/80/08/EPI_ISL_3058008.json
Netherlands/DR-RIVM-45805/2021	EPI_ISL_3137878	Dutch COVID-19 response team	National Institute for Public Health and the Environment (RIVM)	Adam Meijer et al	https://www.epicov.org/acknowledgement/78/78/EPI_ISL_3137878.json
Netherlands/NB-RIVM-38989/2021	EPI_ISL_2610450	Dutch COVID-19 response team	National Institute for Public Health and the Environment (RIVM)	Adam Meijer et al	https://www.epicov.org/acknowledgement/04/50/EPI_ISL_2610450.json
Netherlands/ZH-RIVM-45981/2021	EPI_ISL_3138055	Dutch COVID-19 response team	National Institute for Public Health and the Environment (RIVM)	Adam Meijer et al	https://www.epicov.org/acknowledgement/80/55/EPI_ISL_3138055.json
Netherlands/NH-RIVM-43193/2021	EPI_ISL_3056816	Dutch COVID-19 response team	National Institute for Public Health and the Environment (RIVM)	Adam Meijer et al	https://www.epicov.org/acknowledgement/68/16/EPI_ISL_3056816.json
Netherlands/NH-RIVM-41913/2021	EPI_ISL_2863237	Dutch COVID-19 response team	National Institute for Public Health and the Environment (RIVM)	Adam Meijer et al	https://www.epicov.org/acknowledgement/32/37/EPI_ISL_2863237.json
Netherlands/LI-RIVM-44149/2021	EPI_ISL_3057772	Dutch COVID-19 response team	National Institute for Public Health and the Environment (RIVM)	Adam Meijer et al	https://www.epicov.org/acknowledgement/77/72/EPI_ISL_3057772.json
Netherlands/GE-RIVM-43716/2021	EPI_ISL_3057339	Dutch COVID-19 response team	National Institute for Public Health and the Environment (RIVM)	Adam Meijer et al	https://www.epicov.org/acknowledgement/73/39/EPI_ISL_3057339.json
Netherlands/UT-RIVM-43500/2021	EPI_ISL_3057123	Dutch COVID-19 response team	National Institute for Public Health and the Environment (RIVM)	Adam Meijer et al	https://www.epicov.org/acknowledgement/71/23/EPI_ISL_3057123.json
Netherlands/NH-RIVM-43289/2021	EPI_ISL_3056912	Dutch COVID-19 response team	National Institute for Public Health and the Environment (RIVM)	Adam Meijer et al	https://www.epicov.org/acknowledgement/69/12/EPI_ISL_3056912.json
Netherlands/NH-RIVM-43375/2021	EPI_ISL_3056998	Dutch COVID-19 response team	National Institute for Public Health and the Environment (RIVM)	Adam Meijer et al	https://www.epicov.org/acknowledgement/69/98/EPI_ISL_3056998.json
Netherlands/NH-RIVM-43116/2021	EPI_ISL_3056738	Dutch COVID-19 response team	National Institute for Public Health and the Environment (RIVM)	Adam Meijer et al	https://www.epicov.org/acknowledgement/67/38/EPI_ISL_3056738.json
Netherlands/ZH-RIVM-42897/2021	EPI_ISL_2981776	Dutch COVID-19 response team	National Institute for Public Health and the Environment (RIVM)	Adam Meijer et al	https://www.epicov.org/acknowledgement/17/76/EPI_ISL_2981776.json
Netherlands/ZH-RIVM-45710/2021	EPI_ISL_3137783	Dutch COVID-19 response team	National Institute for Public Health and the Environment (RIVM)	Adam Meijer et al	https://www.epicov.org/acknowledgement/77/83/EPI_ISL_3137783.json
Netherlands/GR-RIVM-45166/2021	EPI_ISL_3137238	Dutch COVID-19 response team	National Institute for Public Health and the Environment (RIVM)	Adam Meijer et al	https://www.epicov.org/acknowledgement/72/38/EPI_ISL_3137238.json
Netherlands/NB-RIVM-42969/2021	EPI_ISL_2981326	Dutch COVID-19 response team	National Institute for Public Health and the Environment (RIVM)	Adam Meijer et al	https://www.epicov.org/acknowledgement/13/26/EPI_ISL_2981326.json
Netherlands/OV-RIVM-46208/2021	EPI_ISL_3138283	Dutch COVID-19 response team	National Institute for Public Health and the Environment (RIVM)	Adam Meijer et al	https://www.epicov.org/acknowledgement/82/83/EPI_ISL_3138283.json
Netherlands/UT-RIVM-46176/2021	EPI_ISL_3138251	Dutch COVID-19 response team	National Institute for Public Health and the Environment (RIVM)	Adam Meijer et al	https://www.epicov.org/acknowledgement/82/51/EPI_ISL_3138251.json
Netherlands/ZH-EMC-3174/2021	EPI_ISL_3136115	Dutch COVID-19 response team	Erasmus Medical Center	Bas Oude Munnink et al	https://www.epicov.org/acknowledgement/61/15/EPI_ISL_3136115.json
Netherlands/LI-RIVM-43179/2021	EPI_ISL_3056802	Dutch COVID-19 response team	National Institute for Public Health and the Environment (RIVM)	Adam Meijer et al	https://www.epicov.org/acknowledgement/68/02/EPI_ISL_3056802.json
Netherlands/UT-RIVM-43228/2021	EPI_ISL_3056851	Dutch COVID-19 response team	National Institute for Public Health and the Environment (RIVM)	Adam Meijer et al	https://www.epicov.org/acknowledgement/68/51/EPI_ISL_3056851.json
Netherlands/GR-UMCG-MMB_2469/2021	EPI_ISL_3152143	UMC Groningen, Clinical Virology, Department of Medical Microbiology and Infection Prevention	UMC Groningen, Clinical Virology, Department of Medical Microbiology and Infection Prevention	Hubert Niesters et al	https://www.epicov.org/acknowledgement/21/43/EPI_ISL_3152143.json
Netherlands/NH-RIVM-45867/2021	EPI_ISL_3137940	Dutch COVID-19 response team	National Institute for Public Health and the Environment (RIVM)	Adam Meijer et al	https://www.epicov.org/acknowledgement/79/40/EPI_ISL_3137940.json
Netherlands/NH-RIVM-43227/2021	EPI_ISL_3056850	Dutch COVID-19 response team	National Institute for Public Health and the Environment (RIVM)	Adam Meijer et al	https://www.epicov.org/acknowledgement/68/50/EPI_ISL_3056850.json
Netherlands/ZH-RIVM-43506/2021	EPI_ISL_3057129	Dutch COVID-19 response team	National Institute for Public Health and the Environment (RIVM)	Adam Meijer et al	https://www.epicov.org/acknowledgement/71/29/EPI_ISL_3057129.json
Netherlands/UT-RIVM-43373/2021	EPI_ISL_3056996	Dutch COVID-19 response team	National Institute for Public Health and the Environment (RIVM)	Adam Meijer et al	https://www.epicov.org/acknowledgement/69/96/EPI_ISL_3056996.json
Netherlands/ZH-RIVM-45438/2021	EPI_ISL_3137510	Dutch COVID-19 response team	National Institute for Public Health and the Environment (RIVM)	Adam Meijer et al	https://www.epicov.org/acknowledgement/75/10/EPI_ISL_3137510.json
Netherlands/FR-RIVM-45789/2021	EPI_ISL_3137862	Dutch COVID-19 response team	National Institute for Public Health and the Environment (RIVM)	Adam Meijer et al	https://www.epicov.org/acknowledgement/78/62/EPI_ISL_3137862.json
Netherlands/UT-RIVM-43482/2021	EPI_ISL_3057105	Dutch COVID-19 response team	National Institute for Public Health and the Environment (RIVM)	Adam Meijer et al	https://www.epicov.org/acknowledgement/71/05/EPI_ISL_3057105.json
Netherlands/NB-MVD-CWGS2101317/2021	EPI_ISL_2957427	Microvida	Microvida	Suzan D. Pas et al	https://www.epicov.org/acknowledgement/74/27/EPI_ISL_2957427.json
Netherlands/UT-RIVM-44610/2021	EPI_ISL_3136682	Dutch COVID-19 response team	National Institute for Public Health and the Environment (RIVM)	Adam Meijer et al	https://www.epicov.org/acknowledgement/66/82/EPI_ISL_3136682.json
Netherlands/ZH-RIVM-41485/2021	EPI_ISL_2788353	Dutch COVID-19 response team	National Institute for Public Health and the Environment (RIVM)	Adam Meijer et al	https://www.epicov.org/acknowledgement/83/53/EPI_ISL_2788353.json
Netherlands/NB-MVD-CWGS2101343/2021	EPI_ISL_2957451	Microvida	Microvida	Suzan D. Pas et al	https://www.epicov.org/acknowledgement/74/51/EPI_ISL_2957451.json
Netherlands/UT-RIVM-46156/2021	EPI_ISL_3138231	Dutch COVID-19 response team	National Institute for Public Health and the Environment (RIVM)	Adam Meijer et al	https://www.epicov.org/acknowledgement/82/31/EPI_ISL_3138231.json
Netherlands/GR-UMCG-MMB_2400/2021	EPI_ISL_3062631	UMC Groningen, Clinical Virology, Department of Medical Microbiology and Infection Prevention	UMC Groningen, Clinical Virology, Department of Medical Microbiology and Infection Prevention	Hubert Niesters et al	https://www.epicov.org/acknowledgement/26/31/EPI_ISL_3062631.json
Netherlands/NH-RIVM-44592/2021	EPI_ISL_3136664	Dutch COVID-19 response team	National Institute for Public Health and the Environment (RIVM)	Adam Meijer et al	https://www.epicov.org/acknowledgement/66/64/EPI_ISL_3136664.json
Netherlands/ZH-RIVM-44863/2021	EPI_ISL_3136935	Dutch COVID-19 response team	National Institute for Public Health and the Environment (RIVM)	Adam Meijer et al	https://www.epicov.org/acknowledgement/69/35/EPI_ISL_3136935.json
Netherlands/UT-RIVM-44929/2021	EPI_ISL_3137001	Dutch COVID-19 response team	National Institute for Public Health and the Environment (RIVM)	Adam Meijer et al	https://www.epicov.org/acknowledgement/70/01/EPI_ISL_3137001.json
Netherlands/GR-RIVM-46230/2021	EPI_ISL_3138305	Dutch COVID-19 response team	National Institute for Public Health and the Environment (RIVM)	Adam Meijer et al	https://www.epicov.org/acknowledgement/83/05/EPI_ISL_3138305.json
Netherlands/GE-RIVM-42771/2021	EPI_ISL_2981208	Dutch COVID-19 response team	National Institute for Public Health and the Environment (RIVM)	Adam Meijer et al	https://www.epicov.org/acknowledgement/12/08/EPI_ISL_2981208.json
Netherlands/ZH-EMC-3152/2021	EPI_ISL_3136093	Dutch COVID-19 response team	Erasmus Medical Center	Bas Oude Munnink et al	https://www.epicov.org/acknowledgement/60/93/EPI_ISL_3136093.json
Netherlands/GR-UMCG-MMB_2258/2021	EPI_ISL_2988947	UMC Groningen, Clinical Virology, Department of Medical Microbiology and Infection Prevention	UMC Groningen, Clinical Virology, Department of Medical Microbiology and Infection Prevention	Hubert Niesters et al	https://www.epicov.org/acknowledgement/89/47/EPI_ISL_2988947.json
Netherlands/NB-RIVM-44539/2021	EPI_ISL_3136611	Dutch COVID-19 response team	National Institute for Public Health and the Environment (RIVM)	Adam Meijer et al	https://www.epicov.org/acknowledgement/66/11/EPI_ISL_3136611.json
Netherlands/UT-RIVM-43538/2021	EPI_ISL_3057161	Dutch COVID-19 response team	National Institute for Public Health and the Environment (RIVM)	Adam Meijer et al	https://www.epicov.org/acknowledgement/71/61/EPI_ISL_3057161.json
Netherlands/GR-RIVM-45163/2021	EPI_ISL_3137235	Dutch COVID-19 response team	National Institute for Public Health and the Environment (RIVM)	Adam Meijer et al	https://www.epicov.org/acknowledgement/72/35/EPI_ISL_3137235.json
Netherlands/NB-RIVM-45051/2021	EPI_ISL_3137123	Dutch COVID-19 response team	National Institute for Public Health and the Environment (RIVM)	Adam Meijer et al	https://www.epicov.org/acknowledgement/71/23/EPI_ISL_3137123.json
Netherlands/GE-RIVM-45178/2021	EPI_ISL_3137250	Dutch COVID-19 response team	National Institute for Public Health and the Environment (RIVM)	Adam Meijer et al	https://www.epicov.org/acknowledgement/72/50/EPI_ISL_3137250.json
Netherlands/ZH-RIVM-31242/2021	EPI_ISL_2094392	Dutch COVID-19 response team	National Institute for Public Health and the Environment (RIVM)	Adam Meijer et al	https://www.epicov.org/acknowledgement/43/92/EPI_ISL_2094392.json
Netherlands/UT-UMCU-2512110/2021	EPI_ISL_2886116	UMC Utrecht	UMC Utrecht	Rob Schuurman et al	https://www.epicov.org/acknowledgement/61/16/EPI_ISL_2886116.json
Netherlands/UT-RIVM-42044/2021	EPI_ISL_2863311	Dutch COVID-19 response team	National Institute for Public Health and the Environment (RIVM)	Adam Meijer et al	https://www.epicov.org/acknowledgement/33/11/EPI_ISL_2863311.json
Netherlands/OV-RIVM-40777/2021	EPI_ISL_2788263	Dutch COVID-19 response team	National Institute for Public Health and the Environment (RIVM)	Adam Meijer et al	https://www.epicov.org/acknowledgement/82/63/EPI_ISL_2788263.json
Netherlands/OV-RIVM-46265/2021	EPI_ISL_3138340	Dutch COVID-19 response team	National Institute for Public Health and the Environment (RIVM)	Adam Meijer et al	https://www.epicov.org/acknowledgement/83/40/EPI_ISL_3138340.json
Netherlands/ZH-RIVM-45761/2021	EPI_ISL_3137834	Dutch COVID-19 response team	National Institute for Public Health and the Environment (RIVM)	Adam Meijer et al	https://www.epicov.org/acknowledgement/78/34/EPI_ISL_3137834.json
Netherlands/GE-RIVM-42393/2021	EPI_ISL_2981111	Dutch COVID-19 response team	National Institute for Public Health and the Environment (RIVM)	Adam Meijer et al	https://www.epicov.org/acknowledgement/11/11/EPI_ISL_2981111.json
Netherlands/ZH-RIVM-45623/2021	EPI_ISL_3137696	Dutch COVID-19 response team	National Institute for Public Health and the Environment (RIVM)	Adam Meijer et al	https://www.epicov.org/acknowledgement/76/96/EPI_ISL_3137696.json
Netherlands/ZH-RIVM-44726/2021	EPI_ISL_3136798	Dutch COVID-19 response team	National Institute for Public Health and the Environment (RIVM)	Adam Meijer et al	https://www.epicov.org/acknowledgement/67/98/EPI_ISL_3136798.json
Netherlands/NH-RIVM-43581/2021	EPI_ISL_3057204	Dutch COVID-19 response team	National Institute for Public Health and the Environment (RIVM)	Adam Meijer et al	https://www.epicov.org/acknowledgement/72/04/EPI_ISL_3057204.json
Netherlands/GR-UMCG-MMB_2152/2021	EPI_ISL_2983740	UMC Groningen, Clinical Virology, Department of Medical Microbiology and Infection Prevention	UMC Groningen, Clinical Virology, Department of Medical Microbiology and Infection Prevention	Hubert Niesters et al	https://www.epicov.org/acknowledgement/37/40/EPI_ISL_2983740.json
Netherlands/NB-RIVM-43884/2021	EPI_ISL_3057507	Dutch COVID-19 response team	National Institute for Public Health and the Environment (RIVM)	Adam Meijer et al	https://www.epicov.org/acknowledgement/75/07/EPI_ISL_3057507.json
Netherlands/ZH-RIVM-44743/2021	EPI_ISL_3136815	Dutch COVID-19 response team	National Institute for Public Health and the Environment (RIVM)	Adam Meijer et al	https://www.epicov.org/acknowledgement/68/15/EPI_ISL_3136815.json
Netherlands/ZH-RIVM-40290/2021	EPI_ISL_2673016	Dutch COVID-19 response team	National Institute for Public Health and the Environment (RIVM)	Adam Meijer et al	https://www.epicov.org/acknowledgement/30/16/EPI_ISL_2673016.json
Netherlands/OV-RIVM-46358/2021	EPI_ISL_3138433	Dutch COVID-19 response team	National Institute for Public Health and the Environment (RIVM)	Adam Meijer et al	https://www.epicov.org/acknowledgement/84/33/EPI_ISL_3138433.json
Netherlands/UT-RIVM-44691/2021	EPI_ISL_3136763	Dutch COVID-19 response team	National Institute for Public Health and the Environment (RIVM)	Adam Meijer et al	https://www.epicov.org/acknowledgement/67/63/EPI_ISL_3136763.json
Netherlands/ZH-RIVM-45734/2021	EPI_ISL_3137807	Dutch COVID-19 response team	National Institute for Public Health and the Environment (RIVM)	Adam Meijer et al	https://www.epicov.org/acknowledgement/78/07/EPI_ISL_3137807.json
Netherlands/NH-RIVM-44664/2021	EPI_ISL_3136736	Dutch COVID-19 response team	National Institute for Public Health and the Environment (RIVM)	Adam Meijer et al	https://www.epicov.org/acknowledgement/67/36/EPI_ISL_3136736.json
Netherlands/ZH-RIVM-42908/2021	EPI_ISL_2981782	Dutch COVID-19 response team	National Institute for Public Health and the Environment (RIVM)	Adam Meijer et al	https://www.epicov.org/acknowledgement/17/82/EPI_ISL_2981782.json
Netherlands/NB-MVD-CWGS2101478/2021	EPI_ISL_3136483	Microvida	Microvida	Suzan D. Pas et al	https://www.epicov.org/acknowledgement/64/83/EPI_ISL_3136483.json
Netherlands/UT-RIVM-43937/2021	EPI_ISL_3057560	Dutch COVID-19 response team	National Institute for Public Health and the Environment (RIVM)	Adam Meijer et al	https://www.epicov.org/acknowledgement/75/60/EPI_ISL_3057560.json
Netherlands/OV-RIVM-46199/2021	EPI_ISL_3138274	Dutch COVID-19 response team	National Institute for Public Health and the Environment (RIVM)	Adam Meijer et al	https://www.epicov.org/acknowledgement/82/74/EPI_ISL_3138274.json
Netherlands/UT-RIVM-43250/2021	EPI_ISL_3056873	Dutch COVID-19 response team	National Institute for Public Health and the Environment (RIVM)	Adam Meijer et al	https://www.epicov.org/acknowledgement/68/73/EPI_ISL_3056873.json
Netherlands/NB-MVD-CWGS2101522/2021	EPI_ISL_3136524	Microvida	Microvida	Suzan D. Pas et al	https://www.epicov.org/acknowledgement/65/24/EPI_ISL_3136524.json
Netherlands/ZE-MVD-CWGS2101459/2021	EPI_ISL_3136542	Microvida	Microvida	Suzan D. Pas et al	https://www.epicov.org/acknowledgement/65/42/EPI_ISL_3136542.json
Netherlands/NB-RIVM-42659/2021	EPI_ISL_2981294	Dutch COVID-19 response team	National Institute for Public Health and the Environment (RIVM)	Adam Meijer et al	https://www.epicov.org/acknowledgement/12/94/EPI_ISL_2981294.json
Netherlands/NH-RIVM-41730/2021	EPI_ISL_2862981	Dutch COVID-19 response team	National Institute for Public Health and the Environment (RIVM)	Adam Meijer et al	https://www.epicov.org/acknowledgement/29/81/EPI_ISL_2862981.json
Netherlands/UT-RIVM-44777/2021	EPI_ISL_3136849	Dutch COVID-19 response team	National Institute for Public Health and the Environment (RIVM)	Adam Meijer et al	https://www.epicov.org/acknowledgement/68/49/EPI_ISL_3136849.json
Netherlands/NB-MVD-CWGS2101486/2021	EPI_ISL_3136490	Microvida	Microvida	Suzan D. Pas et al	https://www.epicov.org/acknowledgement/64/90/EPI_ISL_3136490.json
Netherlands/UT-RIVM-44954/2021	EPI_ISL_3137026	Dutch COVID-19 response team	National Institute for Public Health and the Environment (RIVM)	Adam Meijer et al	https://www.epicov.org/acknowledgement/70/26/EPI_ISL_3137026.json
Netherlands/NH-RIVM-44982/2021	EPI_ISL_3137054	Dutch COVID-19 response team	National Institute for Public Health and the Environment (RIVM)	Adam Meijer et al	https://www.epicov.org/acknowledgement/70/54/EPI_ISL_3137054.json
Netherlands/ZH-RIVM-45996/2021	EPI_ISL_3138070	Dutch COVID-19 response team	National Institute for Public Health and the Environment (RIVM)	Adam Meijer et al	https://www.epicov.org/acknowledgement/80/70/EPI_ISL_3138070.json
Netherlands/ZH-RIVM-45540/2021	EPI_ISL_3137613	Dutch COVID-19 response team	National Institute for Public Health and the Environment (RIVM)	Adam Meijer et al	https://www.epicov.org/acknowledgement/76/13/EPI_ISL_3137613.json
Netherlands/UT-RIVM-43475/2021	EPI_ISL_3057098	Dutch COVID-19 response team	National Institute for Public Health and the Environment (RIVM)	Adam Meijer et al	https://www.epicov.org/acknowledgement/70/98/EPI_ISL_3057098.json
Netherlands/UT-RIVM-44943/2021	EPI_ISL_3137015	Dutch COVID-19 response team	National Institute for Public Health and the Environment (RIVM)	Adam Meijer et al	https://www.epicov.org/acknowledgement/70/15/EPI_ISL_3137015.json
Netherlands/GE-RIVM-45142/2021	EPI_ISL_3137214	Dutch COVID-19 response team	National Institute for Public Health and the Environment (RIVM)	Adam Meijer et al	https://www.epicov.org/acknowledgement/72/14/EPI_ISL_3137214.json
Netherlands/UT-RIVM-44917/2021	EPI_ISL_3136989	Dutch COVID-19 response team	National Institute for Public Health and the Environment (RIVM)	Adam Meijer et al	https://www.epicov.org/acknowledgement/69/89/EPI_ISL_3136989.json
Netherlands/ZH-RIVM-45439/2021	EPI_ISL_3137511	Dutch COVID-19 response team	National Institute for Public Health and the Environment (RIVM)	Adam Meijer et al	https://www.epicov.org/acknowledgement/75/11/EPI_ISL_3137511.json
Netherlands/NB-RIVM-44495/2021	EPI_ISL_3136567	Dutch COVID-19 response team	National Institute for Public Health and the Environment (RIVM)	Adam Meijer et al	https://www.epicov.org/acknowledgement/65/67/EPI_ISL_3136567.json
Netherlands/ZH-RIVM-44113/2021	EPI_ISL_3057736	Dutch COVID-19 response team	National Institute for Public Health and the Environment (RIVM)	Adam Meijer et al	https://www.epicov.org/acknowledgement/77/36/EPI_ISL_3057736.json
Netherlands/ZE-MVD-CWGS2101385/2021	EPI_ISL_3047937	Microvida	Microvida	Suzan D. Pas et al	https://www.epicov.org/acknowledgement/79/37/EPI_ISL_3047937.json
Netherlands/ZH-RIVM-44375/2021	EPI_ISL_3058000	Dutch COVID-19 response team	National Institute for Public Health and the Environment (RIVM)	Adam Meijer et al	https://www.epicov.org/acknowledgement/80/00/EPI_ISL_3058000.json
Netherlands/NH-RIVM-45264/2021	EPI_ISL_3137336	Dutch COVID-19 response team	National Institute for Public Health and the Environment (RIVM)	Adam Meijer et al	https://www.epicov.org/acknowledgement/73/36/EPI_ISL_3137336.json
Netherlands/NH-RIVM-43309/2021	EPI_ISL_3056932	Dutch COVID-19 response team	National Institute for Public Health and the Environment (RIVM)	Adam Meijer et al	https://www.epicov.org/acknowledgement/69/32/EPI_ISL_3056932.json
Netherlands/UT-RIVM-43589/2021	EPI_ISL_3057212	Dutch COVID-19 response team	National Institute for Public Health and the Environment (RIVM)	Adam Meijer et al	https://www.epicov.org/acknowledgement/72/12/EPI_ISL_3057212.json
Netherlands/ZH-EMC-2819/2021	EPI_ISL_2860470	Dutch COVID-19 response team	Erasmus Medical Center	Bas Oude Munnink et al	https://www.epicov.org/acknowledgement/04/70/EPI_ISL_2860470.json
Netherlands/UT-RIVM-44894/2021	EPI_ISL_3136966	Dutch COVID-19 response team	National Institute for Public Health and the Environment (RIVM)	Adam Meijer et al	https://www.epicov.org/acknowledgement/69/66/EPI_ISL_3136966.json
Netherlands/NH-RIVM-43430/2021	EPI_ISL_3057053	Dutch COVID-19 response team	National Institute for Public Health and the Environment (RIVM)	Adam Meijer et al	https://www.epicov.org/acknowledgement/70/53/EPI_ISL_3057053.json
Netherlands/GE-RIVM-44088/2021	EPI_ISL_3057711	Dutch COVID-19 response team	National Institute for Public Health and the Environment (RIVM)	Adam Meijer et al	https://www.epicov.org/acknowledgement/77/11/EPI_ISL_3057711.json
Netherlands/ZE-MVD-CWGS2101556/2021	EPI_ISL_3133585	Microvida	Microvida	Suzan D. Pas et al	https://www.epicov.org/acknowledgement/35/85/EPI_ISL_3133585.json
Netherlands/UT-UMCU-2308667/2021	EPI_ISL_2658339	UMC Utrecht	UMC Utrecht	Rob Schuurman et al	https://www.epicov.org/acknowledgement/83/39/EPI_ISL_2658339.json
Netherlands/ZH-RIVM-45423/2021	EPI_ISL_3137495	Dutch COVID-19 response team	National Institute for Public Health and the Environment (RIVM)	Adam Meijer et al	https://www.epicov.org/acknowledgement/74/95/EPI_ISL_3137495.json
Netherlands/LI-RIVM-43933/2021	EPI_ISL_3057556	Dutch COVID-19 response team	National Institute for Public Health and the Environment (RIVM)	Adam Meijer et al	https://www.epicov.org/acknowledgement/75/56/EPI_ISL_3057556.json
Netherlands/UT-RIVM-44738/2021	EPI_ISL_3136810	Dutch COVID-19 response team	National Institute for Public Health and the Environment (RIVM)	Adam Meijer et al	https://www.epicov.org/acknowledgement/68/10/EPI_ISL_3136810.json
Netherlands/UT-RIVM-41765/2021	EPI_ISL_2862892	Dutch COVID-19 response team	National Institute for Public Health and the Environment (RIVM)	Adam Meijer et al	https://www.epicov.org/acknowledgement/28/92/EPI_ISL_2862892.json
Netherlands/ZH-EMC-3133/2021	EPI_ISL_3136081	Dutch COVID-19 response team	Erasmus Medical Center	Bas Oude Munnink et al	https://www.epicov.org/acknowledgement/60/81/EPI_ISL_3136081.json
Netherlands/NB-MVD-CWGS2101509/2021	EPI_ISL_3136512	Microvida	Microvida	Suzan D. Pas et al	https://www.epicov.org/acknowledgement/65/12/EPI_ISL_3136512.json
Netherlands/ZH-RIVM-45564/2021	EPI_ISL_3137637	Dutch COVID-19 response team	National Institute for Public Health and the Environment (RIVM)	Adam Meijer et al	https://www.epicov.org/acknowledgement/76/37/EPI_ISL_3137637.json
Netherlands/GR-RIVM-44925/2021	EPI_ISL_3136997	Dutch COVID-19 response team	National Institute for Public Health and the Environment (RIVM)	Adam Meijer et al	https://www.epicov.org/acknowledgement/69/97/EPI_ISL_3136997.json
Netherlands/OV-RIVM-45653/2021	EPI_ISL_3137726	Dutch COVID-19 response team	National Institute for Public Health and the Environment (RIVM)	Adam Meijer et al	https://www.epicov.org/acknowledgement/77/26/EPI_ISL_3137726.json
Netherlands/NH-RIVM-46158/2021	EPI_ISL_3138233	Dutch COVID-19 response team	National Institute for Public Health and the Environment (RIVM)	Adam Meijer et al	https://www.epicov.org/acknowledgement/82/33/EPI_ISL_3138233.json
Netherlands/UT-RIVM-44872/2021	EPI_ISL_3136944	Dutch COVID-19 response team	National Institute for Public Health and the Environment (RIVM)	Adam Meijer et al	https://www.epicov.org/acknowledgement/69/44/EPI_ISL_3136944.json
Netherlands/NH-RIVM-43171/2021	EPI_ISL_3056794	Dutch COVID-19 response team	National Institute for Public Health and the Environment (RIVM)	Adam Meijer et al	https://www.epicov.org/acknowledgement/67/94/EPI_ISL_3056794.json
Netherlands/UT-RIVM-43543/2021	EPI_ISL_3057166	Dutch COVID-19 response team	National Institute for Public Health and the Environment (RIVM)	Adam Meijer et al	https://www.epicov.org/acknowledgement/71/66/EPI_ISL_3057166.json
Netherlands/FR-RIVM-45385/2021	EPI_ISL_3137457	Dutch COVID-19 response team	National Institute for Public Health and the Environment (RIVM)	Adam Meijer et al	https://www.epicov.org/acknowledgement/74/57/EPI_ISL_3137457.json
Netherlands/OV-RIVM-46313/2021	EPI_ISL_3138388	Dutch COVID-19 response team	National Institute for Public Health and the Environment (RIVM)	Adam Meijer et al	https://www.epicov.org/acknowledgement/83/88/EPI_ISL_3138388.json
Netherlands/UT-RIVM-42586/2021	EPI_ISL_2981534	Dutch COVID-19 response team	National Institute for Public Health and the Environment (RIVM)	Adam Meijer et al	https://www.epicov.org/acknowledgement/15/34/EPI_ISL_2981534.json
Netherlands/GE-RIVM-40735/2021	EPI_ISL_2788252	Dutch COVID-19 response team	National Institute for Public Health and the Environment (RIVM)	Adam Meijer et al	https://www.epicov.org/acknowledgement/82/52/EPI_ISL_2788252.json
Netherlands/ZE-RIVM-42800/2021	EPI_ISL_2981657	Dutch COVID-19 response team	National Institute for Public Health and the Environment (RIVM)	Adam Meijer et al	https://www.epicov.org/acknowledgement/16/57/EPI_ISL_2981657.json
Netherlands/ZH-RIVM-42811/2021	EPI_ISL_2981716	Dutch COVID-19 response team	National Institute for Public Health and the Environment (RIVM)	Adam Meijer et al	https://www.epicov.org/acknowledgement/17/16/EPI_ISL_2981716.json
Netherlands/ZH-RIVM-45974/2021	EPI_ISL_3138048	Dutch COVID-19 response team	National Institute for Public Health and the Environment (RIVM)	Adam Meijer et al	https://www.epicov.org/acknowledgement/80/48/EPI_ISL_3138048.json
Netherlands/ZE-MVD-CWGS2101544/2021	EPI_ISL_3133574	Microvida	Microvida	Suzan D. Pas et al	https://www.epicov.org/acknowledgement/35/74/EPI_ISL_3133574.json
Netherlands/NH-RIVM-44155/2021	EPI_ISL_3057778	Dutch COVID-19 response team	National Institute for Public Health and the Environment (RIVM)	Adam Meijer et al	https://www.epicov.org/acknowledgement/77/78/EPI_ISL_3057778.json
Netherlands/NH-RIVM-43280/2021	EPI_ISL_3056903	Dutch COVID-19 response team	National Institute for Public Health and the Environment (RIVM)	Adam Meijer et al	https://www.epicov.org/acknowledgement/69/03/EPI_ISL_3056903.json
Netherlands/NH-RIVM-44650/2021	EPI_ISL_3136722	Dutch COVID-19 response team	National Institute for Public Health and the Environment (RIVM)	Adam Meijer et al	https://www.epicov.org/acknowledgement/67/22/EPI_ISL_3136722.json
Netherlands/OV-RIVM-43982/2021	EPI_ISL_3057605	Dutch COVID-19 response team	National Institute for Public Health and the Environment (RIVM)	Adam Meijer et al	https://www.epicov.org/acknowledgement/76/05/EPI_ISL_3057605.json
Netherlands/ZH-RIVM-41522/2021	EPI_ISL_2788219	Dutch COVID-19 response team	National Institute for Public Health and the Environment (RIVM)	Adam Meijer et al	https://www.epicov.org/acknowledgement/82/19/EPI_ISL_2788219.json
Netherlands/GE-RIVM-45164/2021	EPI_ISL_3137236	Dutch COVID-19 response team	National Institute for Public Health and the Environment (RIVM)	Adam Meijer et al	https://www.epicov.org/acknowledgement/72/36/EPI_ISL_3137236.json
Netherlands/NH-RIVM-42657/2021	EPI_ISL_2981403	Dutch COVID-19 response team	National Institute for Public Health and the Environment (RIVM)	Adam Meijer et al	https://www.epicov.org/acknowledgement/14/03/EPI_ISL_2981403.json
Netherlands/GE-RIVM-45336/2021	EPI_ISL_3137408	Dutch COVID-19 response team	National Institute for Public Health and the Environment (RIVM)	Adam Meijer et al	https://www.epicov.org/acknowledgement/74/08/EPI_ISL_3137408.json
Netherlands/ZH-EMC-2808/2021	EPI_ISL_2860423	Dutch COVID-19 response team	Erasmus Medical Center	Bas Oude Munnink et al	https://www.epicov.org/acknowledgement/04/23/EPI_ISL_2860423.json
Netherlands/ZH-RIVM-44380/2021	EPI_ISL_3058005	Dutch COVID-19 response team	National Institute for Public Health and the Environment (RIVM)	Adam Meijer et al	https://www.epicov.org/acknowledgement/80/05/EPI_ISL_3058005.json
Netherlands/NB-RIVM-39114/2021	EPI_ISL_2610575	Dutch COVID-19 response team	National Institute for Public Health and the Environment (RIVM)	Adam Meijer et al	https://www.epicov.org/acknowledgement/05/75/EPI_ISL_2610575.json
Netherlands/NB-MVD-CWGS2101404/2021	EPI_ISL_3047885	Microvida	Microvida	Suzan D. Pas et al	https://www.epicov.org/acknowledgement/78/85/EPI_ISL_3047885.json
Netherlands/ZH-RIVM-45552/2021	EPI_ISL_3137625	Dutch COVID-19 response team	National Institute for Public Health and the Environment (RIVM)	Adam Meijer et al	https://www.epicov.org/acknowledgement/76/25/EPI_ISL_3137625.json
Netherlands/NH-RIVM-39861/2021	EPI_ISL_2672593	Dutch COVID-19 response team	National Institute for Public Health and the Environment (RIVM)	Adam Meijer et al	https://www.epicov.org/acknowledgement/25/93/EPI_ISL_2672593.json
Netherlands/UT-RIVM-43601/2021	EPI_ISL_3057224	Dutch COVID-19 response team	National Institute for Public Health and the Environment (RIVM)	Adam Meijer et al	https://www.epicov.org/acknowledgement/72/24/EPI_ISL_3057224.json
Netherlands/NB-RIVM-44487/2021	EPI_ISL_3136559	Dutch COVID-19 response team	National Institute for Public Health and the Environment (RIVM)	Adam Meijer et al	https://www.epicov.org/acknowledgement/65/59/EPI_ISL_3136559.json
Netherlands/ZH-RIVM-45363/2021	EPI_ISL_3137435	Dutch COVID-19 response team	National Institute for Public Health and the Environment (RIVM)	Adam Meijer et al	https://www.epicov.org/acknowledgement/74/35/EPI_ISL_3137435.json
Netherlands/DR-RIVM-44469/2021	EPI_ISL_3058094	Dutch COVID-19 response team	National Institute for Public Health and the Environment (RIVM)	Adam Meijer et al	https://www.epicov.org/acknowledgement/80/94/EPI_ISL_3058094.json
Netherlands/NH-RIVM-39022/2021	EPI_ISL_2610483	Dutch COVID-19 response team	National Institute for Public Health and the Environment (RIVM)	Adam Meijer et al	https://www.epicov.org/acknowledgement/04/83/EPI_ISL_2610483.json
Netherlands/ZH-RIVM-45424/2021	EPI_ISL_3137496	Dutch COVID-19 response team	National Institute for Public Health and the Environment (RIVM)	Adam Meijer et al	https://www.epicov.org/acknowledgement/74/96/EPI_ISL_3137496.json
Netherlands/NH-RIVM-44154/2021	EPI_ISL_3057777	Dutch COVID-19 response team	National Institute for Public Health and the Environment (RIVM)	Adam Meijer et al	https://www.epicov.org/acknowledgement/77/77/EPI_ISL_3057777.json
Netherlands/LI-RIVM-43915/2021	EPI_ISL_3057538	Dutch COVID-19 response team	National Institute for Public Health and the Environment (RIVM)	Adam Meijer et al	https://www.epicov.org/acknowledgement/75/38/EPI_ISL_3057538.json
Netherlands/ZE-RIVM-42774/2021	EPI_ISL_2981651	Dutch COVID-19 response team	National Institute for Public Health and the Environment (RIVM)	Adam Meijer et al	https://www.epicov.org/acknowledgement/16/51/EPI_ISL_2981651.json
Netherlands/OV-RIVM-46347/2021	EPI_ISL_3138422	Dutch COVID-19 response team	National Institute for Public Health and the Environment (RIVM)	Adam Meijer et al	https://www.epicov.org/acknowledgement/84/22/EPI_ISL_3138422.json
Netherlands/ZH-RIVM-45359/2021	EPI_ISL_3137431	Dutch COVID-19 response team	National Institute for Public Health and the Environment (RIVM)	Adam Meijer et al	https://www.epicov.org/acknowledgement/74/31/EPI_ISL_3137431.json
Netherlands/GR-UMCG-MMB_2474/2021	EPI_ISL_3152148	UMC Groningen, Clinical Virology, Department of Medical Microbiology and Infection Prevention	UMC Groningen, Clinical Virology, Department of Medical Microbiology and Infection Prevention	Hubert Niesters et al	https://www.epicov.org/acknowledgement/21/48/EPI_ISL_3152148.json
Netherlands/GR-UMCG-MMB_2368/2021	EPI_ISL_3062599	UMC Groningen, Clinical Virology, Department of Medical Microbiology and Infection Prevention	UMC Groningen, Clinical Virology, Department of Medical Microbiology and Infection Prevention	Hubert Niesters et al	https://www.epicov.org/acknowledgement/25/99/EPI_ISL_3062599.json
Netherlands/NH-RIVM-42386/2021	EPI_ISL_2981370	Dutch COVID-19 response team	National Institute for Public Health and the Environment (RIVM)	Adam Meijer et al	https://www.epicov.org/acknowledgement/13/70/EPI_ISL_2981370.json
Netherlands/UT-RIVM-44637/2021	EPI_ISL_3136709	Dutch COVID-19 response team	National Institute for Public Health and the Environment (RIVM)	Adam Meijer et al	https://www.epicov.org/acknowledgement/67/09/EPI_ISL_3136709.json
Netherlands/FR-RIVM-45389/2021	EPI_ISL_3137461	Dutch COVID-19 response team	National Institute for Public Health and the Environment (RIVM)	Adam Meijer et al	https://www.epicov.org/acknowledgement/74/61/EPI_ISL_3137461.json
Netherlands/ZH-RIVM-45516/2021	EPI_ISL_3137589	Dutch COVID-19 response team	National Institute for Public Health and the Environment (RIVM)	Adam Meijer et al	https://www.epicov.org/acknowledgement/75/89/EPI_ISL_3137589.json
Netherlands/ZH-RIVM-43743/2021	EPI_ISL_3057366	Dutch COVID-19 response team	National Institute for Public Health and the Environment (RIVM)	Adam Meijer et al	https://www.epicov.org/acknowledgement/73/66/EPI_ISL_3057366.json
Netherlands/NB-RIVM-44265/2021	EPI_ISL_3057888	Dutch COVID-19 response team	National Institute for Public Health and the Environment (RIVM)	Adam Meijer et al	https://www.epicov.org/acknowledgement/78/88/EPI_ISL_3057888.json
Netherlands/ZH-RIVM-43975/2021	EPI_ISL_3057598	Dutch COVID-19 response team	National Institute for Public Health and the Environment (RIVM)	Adam Meijer et al	https://www.epicov.org/acknowledgement/75/98/EPI_ISL_3057598.json
Netherlands/NB-RIVM-45101/2021	EPI_ISL_3137173	Dutch COVID-19 response team	National Institute for Public Health and the Environment (RIVM)	Adam Meijer et al	https://www.epicov.org/acknowledgement/71/73/EPI_ISL_3137173.json
Netherlands/GR-RIVM-45376/2021	EPI_ISL_3137448	Dutch COVID-19 response team	National Institute for Public Health and the Environment (RIVM)	Adam Meijer et al	https://www.epicov.org/acknowledgement/74/48/EPI_ISL_3137448.json
Netherlands/ZH-EMC-3004/2021	EPI_ISL_3135959	Dutch COVID-19 response team	Erasmus Medical Center	Bas Oude Munnink et al	https://www.epicov.org/acknowledgement/59/59/EPI_ISL_3135959.json
Netherlands/UT-RIVM-41906/2021	EPI_ISL_2863229	Dutch COVID-19 response team	National Institute for Public Health and the Environment (RIVM)	Adam Meijer et al	https://www.epicov.org/acknowledgement/32/29/EPI_ISL_2863229.json
Netherlands/UT-UMCU-2511457/2021	EPI_ISL_2886115	UMC Utrecht	UMC Utrecht	Rob Schuurman et al	https://www.epicov.org/acknowledgement/61/15/EPI_ISL_2886115.json
Netherlands/NH-RIVM-44958/2021	EPI_ISL_3137030	Dutch COVID-19 response team	National Institute for Public Health and the Environment (RIVM)	Adam Meijer et al	https://www.epicov.org/acknowledgement/70/30/EPI_ISL_3137030.json
Netherlands/GR-UMCG-MMB_2161/2021	EPI_ISL_2983749	UMC Groningen, Clinical Virology, Department of Medical Microbiology and Infection Prevention	UMC Groningen, Clinical Virology, Department of Medical Microbiology and Infection Prevention	Hubert Niesters et al	https://www.epicov.org/acknowledgement/37/49/EPI_ISL_2983749.json
Netherlands/LI-RIVM-46390/2021	EPI_ISL_3138465	Dutch COVID-19 response team	National Institute for Public Health and the Environment (RIVM)	Adam Meijer et al	https://www.epicov.org/acknowledgement/84/65/EPI_ISL_3138465.json
Netherlands/NB-RIVM-44238/2021	EPI_ISL_3057861	Dutch COVID-19 response team	National Institute for Public Health and the Environment (RIVM)	Adam Meijer et al	https://www.epicov.org/acknowledgement/78/61/EPI_ISL_3057861.json
Netherlands/ZH-RIVM-44066/2021	EPI_ISL_3057689	Dutch COVID-19 response team	National Institute for Public Health and the Environment (RIVM)	Adam Meijer et al	https://www.epicov.org/acknowledgement/76/89/EPI_ISL_3057689.json
Netherlands/ZH-RIVM-40382/2021	EPI_ISL_2673108	Dutch COVID-19 response team	National Institute for Public Health and the Environment (RIVM)	Adam Meijer et al	https://www.epicov.org/acknowledgement/31/08/EPI_ISL_2673108.json
Netherlands/ZH-RIVM-41465/2021	EPI_ISL_2788214	Dutch COVID-19 response team	National Institute for Public Health and the Environment (RIVM)	Adam Meijer et al	https://www.epicov.org/acknowledgement/82/14/EPI_ISL_2788214.json
Netherlands/NH-RIVM-43498/2021	EPI_ISL_3057121	Dutch COVID-19 response team	National Institute for Public Health and the Environment (RIVM)	Adam Meijer et al	https://www.epicov.org/acknowledgement/71/21/EPI_ISL_3057121.json
Netherlands/UT-UMCU-2401629/2021	EPI_ISL_2887972	UMC Utrecht	UMC Utrecht	Rob Schuurman et al	https://www.epicov.org/acknowledgement/79/72/EPI_ISL_2887972.json
Netherlands/FR-RIVM-45594/2021	EPI_ISL_3137667	Dutch COVID-19 response team	National Institute for Public Health and the Environment (RIVM)	Adam Meijer et al	https://www.epicov.org/acknowledgement/76/67/EPI_ISL_3137667.json
Netherlands/NH-RIVM-43114/2021	EPI_ISL_3056736	Dutch COVID-19 response team	National Institute for Public Health and the Environment (RIVM)	Adam Meijer et al	https://www.epicov.org/acknowledgement/67/36/EPI_ISL_3056736.json
Netherlands/DR-UMCG-MMB_2253/2021	EPI_ISL_2988942	UMC Groningen, Clinical Virology, Department of Medical Microbiology and Infection Prevention	UMC Groningen, Clinical Virology, Department of Medical Microbiology and Infection Prevention	Hubert Niesters et al	https://www.epicov.org/acknowledgement/89/42/EPI_ISL_2988942.json
Netherlands/ZH-RIVM-41696/2021	EPI_ISL_2863101	Dutch COVID-19 response team	National Institute for Public Health and the Environment (RIVM)	Adam Meijer et al	https://www.epicov.org/acknowledgement/31/01/EPI_ISL_2863101.json
Netherlands/NH-RIVM-43447/2021	EPI_ISL_3057070	Dutch COVID-19 response team	National Institute for Public Health and the Environment (RIVM)	Adam Meijer et al	https://www.epicov.org/acknowledgement/70/70/EPI_ISL_3057070.json
Netherlands/ZH-RIVM-44334/2021	EPI_ISL_3057957	Dutch COVID-19 response team	National Institute for Public Health and the Environment (RIVM)	Adam Meijer et al	https://www.epicov.org/acknowledgement/79/57/EPI_ISL_3057957.json
Netherlands/NB-RIVM-43073/2021	EPI_ISL_2981335	Dutch COVID-19 response team	National Institute for Public Health and the Environment (RIVM)	Adam Meijer et al	https://www.epicov.org/acknowledgement/13/35/EPI_ISL_2981335.json
Netherlands/NB-RIVM-44237/2021	EPI_ISL_3057860	Dutch COVID-19 response team	National Institute for Public Health and the Environment (RIVM)	Adam Meijer et al	https://www.epicov.org/acknowledgement/78/60/EPI_ISL_3057860.json
Netherlands/UT-RIVM-44746/2021	EPI_ISL_3136818	Dutch COVID-19 response team	National Institute for Public Health and the Environment (RIVM)	Adam Meijer et al	https://www.epicov.org/acknowledgement/68/18/EPI_ISL_3136818.json
Netherlands/OV-RIVM-45450/2021	EPI_ISL_3137522	Dutch COVID-19 response team	National Institute for Public Health and the Environment (RIVM)	Adam Meijer et al	https://www.epicov.org/acknowledgement/75/22/EPI_ISL_3137522.json
Netherlands/ZH-RIVM-44120/2021	EPI_ISL_3057743	Dutch COVID-19 response team	National Institute for Public Health and the Environment (RIVM)	Adam Meijer et al	https://www.epicov.org/acknowledgement/77/43/EPI_ISL_3057743.json
Netherlands/OV-RIVM-40788/2021	EPI_ISL_2788269	Dutch COVID-19 response team	National Institute for Public Health and the Environment (RIVM)	Adam Meijer et al	https://www.epicov.org/acknowledgement/82/69/EPI_ISL_2788269.json
Netherlands/GE-RIVM-41860/2021	EPI_ISL_2863201	Dutch COVID-19 response team	National Institute for Public Health and the Environment (RIVM)	Adam Meijer et al	https://www.epicov.org/acknowledgement/32/01/EPI_ISL_2863201.json
Netherlands/GE-RIVM-40850/2021	EPI_ISL_2788279	Dutch COVID-19 response team	National Institute for Public Health and the Environment (RIVM)	Adam Meijer et al	https://www.epicov.org/acknowledgement/82/79/EPI_ISL_2788279.json
Netherlands/NB-RIVM-45000/2021	EPI_ISL_3137072	Dutch COVID-19 response team	National Institute for Public Health and the Environment (RIVM)	Adam Meijer et al	https://www.epicov.org/acknowledgement/70/72/EPI_ISL_3137072.json
Netherlands/UT-RIVM-41840/2021	EPI_ISL_2862909	Dutch COVID-19 response team	National Institute for Public Health and the Environment (RIVM)	Adam Meijer et al	https://www.epicov.org/acknowledgement/29/09/EPI_ISL_2862909.json
Netherlands/NH-RIVM-43712/2021	EPI_ISL_3057335	Dutch COVID-19 response team	National Institute for Public Health and the Environment (RIVM)	Adam Meijer et al	https://www.epicov.org/acknowledgement/73/35/EPI_ISL_3057335.json
Netherlands/UT-RIVM-42415/2021	EPI_ISL_2981505	Dutch COVID-19 response team	National Institute for Public Health and the Environment (RIVM)	Adam Meijer et al	https://www.epicov.org/acknowledgement/15/05/EPI_ISL_2981505.json
Netherlands/NB-RIVM-44308/2021	EPI_ISL_3057931	Dutch COVID-19 response team	National Institute for Public Health and the Environment (RIVM)	Adam Meijer et al	https://www.epicov.org/acknowledgement/79/31/EPI_ISL_3057931.json
Netherlands/ZE-RIVM-44436/2021	EPI_ISL_3058061	Dutch COVID-19 response team	National Institute for Public Health and the Environment (RIVM)	Adam Meijer et al	https://www.epicov.org/acknowledgement/80/61/EPI_ISL_3058061.json
Netherlands/ZH-RIVM-46148/2021	EPI_ISL_3138223	Dutch COVID-19 response team	National Institute for Public Health and the Environment (RIVM)	Adam Meijer et al	https://www.epicov.org/acknowledgement/82/23/EPI_ISL_3138223.json
Netherlands/ZH-EMC-2962/2021	EPI_ISL_2860623	Dutch COVID-19 response team	Erasmus Medical Center	Bas Oude Munnink et al	https://www.epicov.org/acknowledgement/06/23/EPI_ISL_2860623.json
Netherlands/OV-RIVM-44573/2021	EPI_ISL_3136645	Dutch COVID-19 response team	National Institute for Public Health and the Environment (RIVM)	Adam Meijer et al	https://www.epicov.org/acknowledgement/66/45/EPI_ISL_3136645.json
Netherlands/FL-RIVM-45903/2021	EPI_ISL_3137977	Dutch COVID-19 response team	National Institute for Public Health and the Environment (RIVM)	Adam Meijer et al	https://www.epicov.org/acknowledgement/79/77/EPI_ISL_3137977.json
Netherlands/UT-RIVM-43346/2021	EPI_ISL_3056969	Dutch COVID-19 response team	National Institute for Public Health and the Environment (RIVM)	Adam Meijer et al	https://www.epicov.org/acknowledgement/69/69/EPI_ISL_3056969.json
Netherlands/GE-RIVM-44849/2021	EPI_ISL_3136921	Dutch COVID-19 response team	National Institute for Public Health and the Environment (RIVM)	Adam Meijer et al	https://www.epicov.org/acknowledgement/69/21/EPI_ISL_3136921.json
Netherlands/ZH-RIVM-45687/2021	EPI_ISL_3137760	Dutch COVID-19 response team	National Institute for Public Health and the Environment (RIVM)	Adam Meijer et al	https://www.epicov.org/acknowledgement/77/60/EPI_ISL_3137760.json
Netherlands/UT-RIVM-43756/2021	EPI_ISL_3057379	Dutch COVID-19 response team	National Institute for Public Health and the Environment (RIVM)	Adam Meijer et al	https://www.epicov.org/acknowledgement/73/79/EPI_ISL_3057379.json
Netherlands/NH-RIVM-46080/2021	EPI_ISL_3138154	Dutch COVID-19 response team	National Institute for Public Health and the Environment (RIVM)	Adam Meijer et al	https://www.epicov.org/acknowledgement/81/54/EPI_ISL_3138154.json
Netherlands/NH-RIVM-44636/2021	EPI_ISL_3136708	Dutch COVID-19 response team	National Institute for Public Health and the Environment (RIVM)	Adam Meijer et al	https://www.epicov.org/acknowledgement/67/08/EPI_ISL_3136708.json
Netherlands/NH-RIVM-41686/2021	EPI_ISL_2862970	Dutch COVID-19 response team	National Institute for Public Health and the Environment (RIVM)	Adam Meijer et al	https://www.epicov.org/acknowledgement/29/70/EPI_ISL_2862970.json
Netherlands/NH-RIVM-43247/2021	EPI_ISL_3056870	Dutch COVID-19 response team	National Institute for Public Health and the Environment (RIVM)	Adam Meijer et al	https://www.epicov.org/acknowledgement/68/70/EPI_ISL_3056870.json
Netherlands/ZH-EMC-3020/2021	EPI_ISL_3135969	Dutch COVID-19 response team	Erasmus Medical Center	Bas Oude Munnink et al	https://www.epicov.org/acknowledgement/59/69/EPI_ISL_3135969.json
Netherlands/UT-RIVM-43388/2021	EPI_ISL_3057011	Dutch COVID-19 response team	National Institute for Public Health and the Environment (RIVM)	Adam Meijer et al	https://www.epicov.org/acknowledgement/70/11/EPI_ISL_3057011.json
Netherlands/GE-RIVM-45286/2021	EPI_ISL_3137358	Dutch COVID-19 response team	National Institute for Public Health and the Environment (RIVM)	Adam Meijer et al	https://www.epicov.org/acknowledgement/73/58/EPI_ISL_3137358.json
Netherlands/GE-RIVM-40829/2021	EPI_ISL_2788276	Dutch COVID-19 response team	National Institute for Public Health and the Environment (RIVM)	Adam Meijer et al	https://www.epicov.org/acknowledgement/82/76/EPI_ISL_2788276.json
Netherlands/NH-RIVM-44132/2021	EPI_ISL_3057755	Dutch COVID-19 response team	National Institute for Public Health and the Environment (RIVM)	Adam Meijer et al	https://www.epicov.org/acknowledgement/77/55/EPI_ISL_3057755.json
Netherlands/OV-RIVM-43992/2021	EPI_ISL_3057615	Dutch COVID-19 response team	National Institute for Public Health and the Environment (RIVM)	Adam Meijer et al	https://www.epicov.org/acknowledgement/76/15/EPI_ISL_3057615.json
Netherlands/NH-RIVM-40874/2021	EPI_ISL_2788285	Dutch COVID-19 response team	National Institute for Public Health and the Environment (RIVM)	Adam Meijer et al	https://www.epicov.org/acknowledgement/82/85/EPI_ISL_2788285.json
Netherlands/ZH-RIVM-42922/2021	EPI_ISL_2981793	Dutch COVID-19 response team	National Institute for Public Health and the Environment (RIVM)	Adam Meijer et al	https://www.epicov.org/acknowledgement/17/93/EPI_ISL_2981793.json
Netherlands/OV-RIVM-46388/2021	EPI_ISL_3138463	Dutch COVID-19 response team	National Institute for Public Health and the Environment (RIVM)	Adam Meijer et al	https://www.epicov.org/acknowledgement/84/63/EPI_ISL_3138463.json
Netherlands/NH-RIVM-45241/2021	EPI_ISL_3137313	Dutch COVID-19 response team	National Institute for Public Health and the Environment (RIVM)	Adam Meijer et al	https://www.epicov.org/acknowledgement/73/13/EPI_ISL_3137313.json
Netherlands/ZH-RIVM-41336/2021	EPI_ISL_2788206	Dutch COVID-19 response team	National Institute for Public Health and the Environment (RIVM)	Adam Meijer et al	https://www.epicov.org/acknowledgement/82/06/EPI_ISL_2788206.json
Netherlands/GR-UMCG-MMB_2356/2021	EPI_ISL_3062588	UMC Groningen, Clinical Virology, Department of Medical Microbiology and Infection Prevention	UMC Groningen, Clinical Virology, Department of Medical Microbiology and Infection Prevention	Hubert Niesters et al	https://www.epicov.org/acknowledgement/25/88/EPI_ISL_3062588.json
Netherlands/OV-RIVM-46191/2021	EPI_ISL_3138266	Dutch COVID-19 response team	National Institute for Public Health and the Environment (RIVM)	Adam Meijer et al	https://www.epicov.org/acknowledgement/82/66/EPI_ISL_3138266.json
Netherlands/ZH-RIVM-45736/2021	EPI_ISL_3137809	Dutch COVID-19 response team	National Institute for Public Health and the Environment (RIVM)	Adam Meijer et al	https://www.epicov.org/acknowledgement/78/09/EPI_ISL_3137809.json
Netherlands/UT-RIVM-44821/2021	EPI_ISL_3136893	Dutch COVID-19 response team	National Institute for Public Health and the Environment (RIVM)	Adam Meijer et al	https://www.epicov.org/acknowledgement/68/93/EPI_ISL_3136893.json
Netherlands/GE-RIVM-41495/2021	EPI_ISL_2788357	Dutch COVID-19 response team	National Institute for Public Health and the Environment (RIVM)	Adam Meijer et al	https://www.epicov.org/acknowledgement/83/57/EPI_ISL_2788357.json
Netherlands/NH-RIVM-43616/2021	EPI_ISL_3057239	Dutch COVID-19 response team	National Institute for Public Health and the Environment (RIVM)	Adam Meijer et al	https://www.epicov.org/acknowledgement/72/39/EPI_ISL_3057239.json
Netherlands/NB-MVD-CWGS2101440/2021	EPI_ISL_3047902	Microvida	Microvida	Suzan D. Pas et al	https://www.epicov.org/acknowledgement/79/02/EPI_ISL_3047902.json
Netherlands/ZH-RIVM-43488/2021	EPI_ISL_3057111	Dutch COVID-19 response team	National Institute for Public Health and the Environment (RIVM)	Adam Meijer et al	https://www.epicov.org/acknowledgement/71/11/EPI_ISL_3057111.json
Netherlands/NB-RIVM-41666/2021	EPI_ISL_2863086	Dutch COVID-19 response team	National Institute for Public Health and the Environment (RIVM)	Adam Meijer et al	https://www.epicov.org/acknowledgement/30/86/EPI_ISL_2863086.json
Netherlands/GE-RIVM-44940/2021	EPI_ISL_3137012	Dutch COVID-19 response team	National Institute for Public Health and the Environment (RIVM)	Adam Meijer et al	https://www.epicov.org/acknowledgement/70/12/EPI_ISL_3137012.json
Netherlands/NH-RIVM-45054/2021	EPI_ISL_3137126	Dutch COVID-19 response team	National Institute for Public Health and the Environment (RIVM)	Adam Meijer et al	https://www.epicov.org/acknowledgement/71/26/EPI_ISL_3137126.json
Netherlands/OV-RIVM-45368/2021	EPI_ISL_3137440	Dutch COVID-19 response team	National Institute for Public Health and the Environment (RIVM)	Adam Meijer et al	https://www.epicov.org/acknowledgement/74/40/EPI_ISL_3137440.json
Netherlands/ZH-RIVM-45750/2021	EPI_ISL_3137823	Dutch COVID-19 response team	National Institute for Public Health and the Environment (RIVM)	Adam Meijer et al	https://www.epicov.org/acknowledgement/78/23/EPI_ISL_3137823.json
Netherlands/ZH-RIVM-40322/2021	EPI_ISL_2673048	Dutch COVID-19 response team	National Institute for Public Health and the Environment (RIVM)	Adam Meijer et al	https://www.epicov.org/acknowledgement/30/48/EPI_ISL_2673048.json
Netherlands/NH-RIVM-41890/2021	EPI_ISL_2862924	Dutch COVID-19 response team	National Institute for Public Health and the Environment (RIVM)	Adam Meijer et al	https://www.epicov.org/acknowledgement/29/24/EPI_ISL_2862924.json
Netherlands/GE-RIVM-41027/2021	EPI_ISL_2788304	Dutch COVID-19 response team	National Institute for Public Health and the Environment (RIVM)	Adam Meijer et al	https://www.epicov.org/acknowledgement/83/04/EPI_ISL_2788304.json
Netherlands/NB-RIVM-43092/2021	EPI_ISL_2981338	Dutch COVID-19 response team	National Institute for Public Health and the Environment (RIVM)	Adam Meijer et al	https://www.epicov.org/acknowledgement/13/38/EPI_ISL_2981338.json
Netherlands/OV-RIVM-43980/2021	EPI_ISL_3057603	Dutch COVID-19 response team	National Institute for Public Health and the Environment (RIVM)	Adam Meijer et al	https://www.epicov.org/acknowledgement/76/03/EPI_ISL_3057603.json
Netherlands/FL-RIVM-34903/2021	EPI_ISL_2303935	Dutch COVID-19 response team	National Institute for Public Health and the Environment (RIVM)	Adam Meijer et al	https://www.epicov.org/acknowledgement/39/35/EPI_ISL_2303935.json
Netherlands/NH-RIVM-43552/2021	EPI_ISL_3057175	Dutch COVID-19 response team	National Institute for Public Health and the Environment (RIVM)	Adam Meijer et al	https://www.epicov.org/acknowledgement/71/75/EPI_ISL_3057175.json
Netherlands/NH-RIVM-43450/2021	EPI_ISL_3057073	Dutch COVID-19 response team	National Institute for Public Health and the Environment (RIVM)	Adam Meijer et al	https://www.epicov.org/acknowledgement/70/73/EPI_ISL_3057073.json
Netherlands/ZH-RIVM-43517/2021	EPI_ISL_3057140	Dutch COVID-19 response team	National Institute for Public Health and the Environment (RIVM)	Adam Meijer et al	https://www.epicov.org/acknowledgement/71/40/EPI_ISL_3057140.json
Netherlands/ZH-EMC-3124/2021	EPI_ISL_3136072	Dutch COVID-19 response team	Erasmus Medical Center	Bas Oude Munnink et al	https://www.epicov.org/acknowledgement/60/72/EPI_ISL_3136072.json
Netherlands/NB-MVD-CWGS2101498/2021	EPI_ISL_3136501	Microvida	Microvida	Suzan D. Pas et al	https://www.epicov.org/acknowledgement/65/01/EPI_ISL_3136501.json
Netherlands/ZH-RIVM-44645/2021	EPI_ISL_3136717	Dutch COVID-19 response team	National Institute for Public Health and the Environment (RIVM)	Adam Meijer et al	https://www.epicov.org/acknowledgement/67/17/EPI_ISL_3136717.json
Netherlands/NH-RIVM-42707/2021	EPI_ISL_2981422	Dutch COVID-19 response team	National Institute for Public Health and the Environment (RIVM)	Adam Meijer et al	https://www.epicov.org/acknowledgement/14/22/EPI_ISL_2981422.json
Netherlands/GE-RIVM-45268/2021	EPI_ISL_3137340	Dutch COVID-19 response team	National Institute for Public Health and the Environment (RIVM)	Adam Meijer et al	https://www.epicov.org/acknowledgement/73/40/EPI_ISL_3137340.json
Netherlands/ZH-EMC-2975/2021	EPI_ISL_2887847	Dutch COVID-19 response team	Erasmus Medical Center	Bas Oude Munnink et al	https://www.epicov.org/acknowledgement/78/47/EPI_ISL_2887847.json
Netherlands/NB-RIVM-43910/2021	EPI_ISL_3057533	Dutch COVID-19 response team	National Institute for Public Health and the Environment (RIVM)	Adam Meijer et al	https://www.epicov.org/acknowledgement/75/33/EPI_ISL_3057533.json
Netherlands/ZH-RIVM-44803/2021	EPI_ISL_3136875	Dutch COVID-19 response team	National Institute for Public Health and the Environment (RIVM)	Adam Meijer et al	https://www.epicov.org/acknowledgement/68/75/EPI_ISL_3136875.json
Netherlands/UT-RIVM-44739/2021	EPI_ISL_3136811	Dutch COVID-19 response team	National Institute for Public Health and the Environment (RIVM)	Adam Meijer et al	https://www.epicov.org/acknowledgement/68/11/EPI_ISL_3136811.json
Netherlands/NB-MVD-CWGS2101488/2021	EPI_ISL_3136492	Microvida	Microvida	Suzan D. Pas et al	https://www.epicov.org/acknowledgement/64/92/EPI_ISL_3136492.json
Netherlands/OV-GD-8245006/2021	EPI_ISL_2645273	Royal GD	Royal GD	Remco Dijkman et al	https://www.epicov.org/acknowledgement/52/73/EPI_ISL_2645273.json
Netherlands/UT-RIVM-46175/2021	EPI_ISL_3138250	Dutch COVID-19 response team	National Institute for Public Health and the Environment (RIVM)	Adam Meijer et al	https://www.epicov.org/acknowledgement/82/50/EPI_ISL_3138250.json
Netherlands/LI-RIVM-40117/2021	EPI_ISL_2672843	Dutch COVID-19 response team	National Institute for Public Health and the Environment (RIVM)	Adam Meijer et al	https://www.epicov.org/acknowledgement/28/43/EPI_ISL_2672843.json
Netherlands/ZH-RIVM-41738/2021	EPI_ISL_2863141	Dutch COVID-19 response team	National Institute for Public Health and the Environment (RIVM)	Adam Meijer et al	https://www.epicov.org/acknowledgement/31/41/EPI_ISL_2863141.json
Netherlands/GR-UMCG-MMB_2214/2021	EPI_ISL_2988907	UMC Groningen, Clinical Virology, Department of Medical Microbiology and Infection Prevention	UMC Groningen, Clinical Virology, Department of Medical Microbiology and Infection Prevention	Hubert Niesters et al	https://www.epicov.org/acknowledgement/89/07/EPI_ISL_2988907.json
Netherlands/GR-UMCG-MMB_2401/2021	EPI_ISL_3062632	UMC Groningen, Clinical Virology, Department of Medical Microbiology and Infection Prevention	UMC Groningen, Clinical Virology, Department of Medical Microbiology and Infection Prevention	Hubert Niesters et al	https://www.epicov.org/acknowledgement/26/32/EPI_ISL_3062632.json
Netherlands/GR-UMCG-MMB_2364/2021	EPI_ISL_3062596	UMC Groningen, Clinical Virology, Department of Medical Microbiology and Infection Prevention	UMC Groningen, Clinical Virology, Department of Medical Microbiology and Infection Prevention	Hubert Niesters et al	https://www.epicov.org/acknowledgement/25/96/EPI_ISL_3062596.json
Netherlands/GR-RIVM-44086/2021	EPI_ISL_3057709	Dutch COVID-19 response team	National Institute for Public Health and the Environment (RIVM)	Adam Meijer et al	https://www.epicov.org/acknowledgement/77/09/EPI_ISL_3057709.json
Netherlands/NB-MVD-CWGS2101391/2021	EPI_ISL_3047872	Microvida	Microvida	Suzan D. Pas et al	https://www.epicov.org/acknowledgement/78/72/EPI_ISL_3047872.json
Netherlands/NH-RIVM-42689/2021	EPI_ISL_2981416	Dutch COVID-19 response team	National Institute for Public Health and the Environment (RIVM)	Adam Meijer et al	https://www.epicov.org/acknowledgement/14/16/EPI_ISL_2981416.json
Netherlands/UT-RIVM-43618/2021	EPI_ISL_3057241	Dutch COVID-19 response team	National Institute for Public Health and the Environment (RIVM)	Adam Meijer et al	https://www.epicov.org/acknowledgement/72/41/EPI_ISL_3057241.json
Netherlands/ZH-RIVM-44069/2021	EPI_ISL_3057692	Dutch COVID-19 response team	National Institute for Public Health and the Environment (RIVM)	Adam Meijer et al	https://www.epicov.org/acknowledgement/76/92/EPI_ISL_3057692.json
Netherlands/GE-RIVM-41722/2021	EPI_ISL_2863128	Dutch COVID-19 response team	National Institute for Public Health and the Environment (RIVM)	Adam Meijer et al	https://www.epicov.org/acknowledgement/31/28/EPI_ISL_2863128.json
Netherlands/ZH-RIVM-45586/2021	EPI_ISL_3137659	Dutch COVID-19 response team	National Institute for Public Health and the Environment (RIVM)	Adam Meijer et al	https://www.epicov.org/acknowledgement/76/59/EPI_ISL_3137659.json
Netherlands/UT-RIVM-42787/2021	EPI_ISL_2981623	Dutch COVID-19 response team	National Institute for Public Health and the Environment (RIVM)	Adam Meijer et al	https://www.epicov.org/acknowledgement/16/23/EPI_ISL_2981623.json
Netherlands/OV-RIVM-42964/2021	EPI_ISL_2981468	Dutch COVID-19 response team	National Institute for Public Health and the Environment (RIVM)	Adam Meijer et al	https://www.epicov.org/acknowledgement/14/68/EPI_ISL_2981468.json
Netherlands/ZH-RIVM-45855/2021	EPI_ISL_3137928	Dutch COVID-19 response team	National Institute for Public Health and the Environment (RIVM)	Adam Meijer et al	https://www.epicov.org/acknowledgement/79/28/EPI_ISL_3137928.json
Netherlands/FL-RIVM-42300/2021	EPI_ISL_2981082	Dutch COVID-19 response team	National Institute for Public Health and the Environment (RIVM)	Adam Meijer et al	https://www.epicov.org/acknowledgement/10/82/EPI_ISL_2981082.json
Netherlands/NB-RIVM-45838/2021	EPI_ISL_3137911	Dutch COVID-19 response team	National Institute for Public Health and the Environment (RIVM)	Adam Meijer et al	https://www.epicov.org/acknowledgement/79/11/EPI_ISL_3137911.json
Netherlands/NH-RIVM-44599/2021	EPI_ISL_3136671	Dutch COVID-19 response team	National Institute for Public Health and the Environment (RIVM)	Adam Meijer et al	https://www.epicov.org/acknowledgement/66/71/EPI_ISL_3136671.json
Netherlands/ZH-RIVM-33142/2021	EPI_ISL_2303973	Dutch COVID-19 response team	National Institute for Public Health and the Environment (RIVM)	Adam Meijer et al	https://www.epicov.org/acknowledgement/39/73/EPI_ISL_2303973.json
Netherlands/ZH-EMC-3128/2021	EPI_ISL_3136076	Dutch COVID-19 response team	Erasmus Medical Center	Bas Oude Munnink et al	https://www.epicov.org/acknowledgement/60/76/EPI_ISL_3136076.json
Netherlands/ZH-EMC-2924/2021	EPI_ISL_2860573	Dutch COVID-19 response team	Erasmus Medical Center	Bas Oude Munnink et al	https://www.epicov.org/acknowledgement/05/73/EPI_ISL_2860573.json
Netherlands/ZH-RIVM-43225/2021	EPI_ISL_3056848	Dutch COVID-19 response team	National Institute for Public Health and the Environment (RIVM)	Adam Meijer et al	https://www.epicov.org/acknowledgement/68/48/EPI_ISL_3056848.json
Netherlands/ZH-RIVM-42966/2021	EPI_ISL_2981817	Dutch COVID-19 response team	National Institute for Public Health and the Environment (RIVM)	Adam Meijer et al	https://www.epicov.org/acknowledgement/18/17/EPI_ISL_2981817.json
Netherlands/UT-UMCU-2407718/2021	EPI_ISL_2887983	UMC Utrecht	UMC Utrecht	Rob Schuurman et al	https://www.epicov.org/acknowledgement/79/83/EPI_ISL_2887983.json
Netherlands/UT-RIVM-43364/2021	EPI_ISL_3056987	Dutch COVID-19 response team	National Institute for Public Health and the Environment (RIVM)	Adam Meijer et al	https://www.epicov.org/acknowledgement/69/87/EPI_ISL_3056987.json
Netherlands/NH-RIVM-44099/2021	EPI_ISL_3057722	Dutch COVID-19 response team	National Institute for Public Health and the Environment (RIVM)	Adam Meijer et al	https://www.epicov.org/acknowledgement/77/22/EPI_ISL_3057722.json
Netherlands/ZH-RIVM-44361/2021	EPI_ISL_3057986	Dutch COVID-19 response team	National Institute for Public Health and the Environment (RIVM)	Adam Meijer et al	https://www.epicov.org/acknowledgement/79/86/EPI_ISL_3057986.json
Netherlands/UT-RIVM-43476/2021	EPI_ISL_3057099	Dutch COVID-19 response team	National Institute for Public Health and the Environment (RIVM)	Adam Meijer et al	https://www.epicov.org/acknowledgement/70/99/EPI_ISL_3057099.json
Netherlands/OV-RIVM-46004/2021	EPI_ISL_3138078	Dutch COVID-19 response team	National Institute for Public Health and the Environment (RIVM)	Adam Meijer et al	https://www.epicov.org/acknowledgement/80/78/EPI_ISL_3138078.json
Netherlands/NH-RIVM-43372/2021	EPI_ISL_3056995	Dutch COVID-19 response team	National Institute for Public Health and the Environment (RIVM)	Adam Meijer et al	https://www.epicov.org/acknowledgement/69/95/EPI_ISL_3056995.json
Netherlands/ZH-RIVM-43348/2021	EPI_ISL_3056971	Dutch COVID-19 response team	National Institute for Public Health and the Environment (RIVM)	Adam Meijer et al	https://www.epicov.org/acknowledgement/69/71/EPI_ISL_3056971.json
Netherlands/ZH-RIVM-45984/2021	EPI_ISL_3138058	Dutch COVID-19 response team	National Institute for Public Health and the Environment (RIVM)	Adam Meijer et al	https://www.epicov.org/acknowledgement/80/58/EPI_ISL_3138058.json
Netherlands/NH-RIVM-38868/2021	EPI_ISL_2610329	Dutch COVID-19 response team	National Institute for Public Health and the Environment (RIVM)	Adam Meijer et al	https://www.epicov.org/acknowledgement/03/29/EPI_ISL_2610329.json
Netherlands/UT-RIVM-44956/2021	EPI_ISL_3137028	Dutch COVID-19 response team	National Institute for Public Health and the Environment (RIVM)	Adam Meijer et al	https://www.epicov.org/acknowledgement/70/28/EPI_ISL_3137028.json
Netherlands/OV-RIVM-46186/2021	EPI_ISL_3138261	Dutch COVID-19 response team	National Institute for Public Health and the Environment (RIVM)	Adam Meijer et al	https://www.epicov.org/acknowledgement/82/61/EPI_ISL_3138261.json
Netherlands/GE-RIVM-43692/2021	EPI_ISL_3057315	Dutch COVID-19 response team	National Institute for Public Health and the Environment (RIVM)	Adam Meijer et al	https://www.epicov.org/acknowledgement/73/15/EPI_ISL_3057315.json
Netherlands/GR-UMCG-MMB_2475/2021	EPI_ISL_3152149	UMC Groningen, Clinical Virology, Department of Medical Microbiology and Infection Prevention	UMC Groningen, Clinical Virology, Department of Medical Microbiology and Infection Prevention	Hubert Niesters et al	https://www.epicov.org/acknowledgement/21/49/EPI_ISL_3152149.json
Netherlands/ZH-EMC-3171/2021	EPI_ISL_3136112	Dutch COVID-19 response team	Erasmus Medical Center	Bas Oude Munnink et al	https://www.epicov.org/acknowledgement/61/12/EPI_ISL_3136112.json
Netherlands/NB-RIVM-44306/2021	EPI_ISL_3057929	Dutch COVID-19 response team	National Institute for Public Health and the Environment (RIVM)	Adam Meijer et al	https://www.epicov.org/acknowledgement/79/29/EPI_ISL_3057929.json
Netherlands/NB-RIVM-45182/2021	EPI_ISL_3137254	Dutch COVID-19 response team	National Institute for Public Health and the Environment (RIVM)	Adam Meijer et al	https://www.epicov.org/acknowledgement/72/54/EPI_ISL_3137254.json
Netherlands/ZH-EMC-3069/2021	EPI_ISL_3136015	Dutch COVID-19 response team	Erasmus Medical Center	Bas Oude Munnink et al	https://www.epicov.org/acknowledgement/60/15/EPI_ISL_3136015.json
Netherlands/NH-RIVM-44769/2021	EPI_ISL_3136841	Dutch COVID-19 response team	National Institute for Public Health and the Environment (RIVM)	Adam Meijer et al	https://www.epicov.org/acknowledgement/68/41/EPI_ISL_3136841.json
Netherlands/UT-RIVM-43558/2021	EPI_ISL_3057181	Dutch COVID-19 response team	National Institute for Public Health and the Environment (RIVM)	Adam Meijer et al	https://www.epicov.org/acknowledgement/71/81/EPI_ISL_3057181.json
Netherlands/GE-RIVM-40707/2021	EPI_ISL_2788244	Dutch COVID-19 response team	National Institute for Public Health and the Environment (RIVM)	Adam Meijer et al	https://www.epicov.org/acknowledgement/82/44/EPI_ISL_2788244.json
Netherlands/ZH-RIVM-44697/2021	EPI_ISL_3136769	Dutch COVID-19 response team	National Institute for Public Health and the Environment (RIVM)	Adam Meijer et al	https://www.epicov.org/acknowledgement/67/69/EPI_ISL_3136769.json
Netherlands/NH-RIVM-44597/2021	EPI_ISL_3136669	Dutch COVID-19 response team	National Institute for Public Health and the Environment (RIVM)	Adam Meijer et al	https://www.epicov.org/acknowledgement/66/69/EPI_ISL_3136669.json
Netherlands/NB-MVD-CWGS2101492/2021	EPI_ISL_3136495	Microvida	Microvida	Suzan D. Pas et al	https://www.epicov.org/acknowledgement/64/95/EPI_ISL_3136495.json
Netherlands/GR-UMCG-MMB_2464/2021	EPI_ISL_3152138	UMC Groningen, Clinical Virology, Department of Medical Microbiology and Infection Prevention	UMC Groningen, Clinical Virology, Department of Medical Microbiology and Infection Prevention	Hubert Niesters et al	https://www.epicov.org/acknowledgement/21/38/EPI_ISL_3152138.json
Netherlands/ZH-RIVM-45522/2021	EPI_ISL_3137595	Dutch COVID-19 response team	National Institute for Public Health and the Environment (RIVM)	Adam Meijer et al	https://www.epicov.org/acknowledgement/75/95/EPI_ISL_3137595.json
Netherlands/UT-UMCU-2505374/2021	EPI_ISL_2886102	UMC Utrecht	UMC Utrecht	Rob Schuurman et al	https://www.epicov.org/acknowledgement/61/02/EPI_ISL_2886102.json
Netherlands/ZH-RIVM-45752/2021	EPI_ISL_3137825	Dutch COVID-19 response team	National Institute for Public Health and the Environment (RIVM)	Adam Meijer et al	https://www.epicov.org/acknowledgement/78/25/EPI_ISL_3137825.json
Netherlands/UT-RIVM-43374/2021	EPI_ISL_3056997	Dutch COVID-19 response team	National Institute for Public Health and the Environment (RIVM)	Adam Meijer et al	https://www.epicov.org/acknowledgement/69/97/EPI_ISL_3056997.json
Netherlands/NH-RIVM-41429/2021	EPI_ISL_2788339	Dutch COVID-19 response team	National Institute for Public Health and the Environment (RIVM)	Adam Meijer et al	https://www.epicov.org/acknowledgement/83/39/EPI_ISL_2788339.json
Netherlands/ZH-RIVM-44371/2021	EPI_ISL_3057996	Dutch COVID-19 response team	National Institute for Public Health and the Environment (RIVM)	Adam Meijer et al	https://www.epicov.org/acknowledgement/79/96/EPI_ISL_3057996.json
Netherlands/ZE-MVD-CWGS2101364/2021	EPI_ISL_3047918	Microvida	Microvida	Suzan D. Pas et al	https://www.epicov.org/acknowledgement/79/18/EPI_ISL_3047918.json
Netherlands/ZH-RIVM-41398/2021	EPI_ISL_2788212	Dutch COVID-19 response team	National Institute for Public Health and the Environment (RIVM)	Adam Meijer et al	https://www.epicov.org/acknowledgement/82/12/EPI_ISL_2788212.json
Netherlands/GR-RIVM-45139/2021	EPI_ISL_3137211	Dutch COVID-19 response team	National Institute for Public Health and the Environment (RIVM)	Adam Meijer et al	https://www.epicov.org/acknowledgement/72/11/EPI_ISL_3137211.json
Netherlands/GE-RIVM-42206/2021	EPI_ISL_2863379	Dutch COVID-19 response team	National Institute for Public Health and the Environment (RIVM)	Adam Meijer et al	https://www.epicov.org/acknowledgement/33/79/EPI_ISL_2863379.json
Netherlands/NB-MVD-CWGS2101444/2021	EPI_ISL_3047904	Microvida	Microvida	Suzan D. Pas et al	https://www.epicov.org/acknowledgement/79/04/EPI_ISL_3047904.json
Netherlands/UT-RIVM-43296/2021	EPI_ISL_3056919	Dutch COVID-19 response team	National Institute for Public Health and the Environment (RIVM)	Adam Meijer et al	https://www.epicov.org/acknowledgement/69/19/EPI_ISL_3056919.json
Netherlands/GE-RIVM-45056/2021	EPI_ISL_3137128	Dutch COVID-19 response team	National Institute for Public Health and the Environment (RIVM)	Adam Meijer et al	https://www.epicov.org/acknowledgement/71/28/EPI_ISL_3137128.json
Netherlands/GE-RIVM-41903/2021	EPI_ISL_2863007	Dutch COVID-19 response team	National Institute for Public Health and the Environment (RIVM)	Adam Meijer et al	https://www.epicov.org/acknowledgement/30/07/EPI_ISL_2863007.json
Netherlands/GE-RIVM-45309/2021	EPI_ISL_3137381	Dutch COVID-19 response team	National Institute for Public Health and the Environment (RIVM)	Adam Meijer et al	https://www.epicov.org/acknowledgement/73/81/EPI_ISL_3137381.json
Netherlands/NH-RIVM-44614/2021	EPI_ISL_3136686	Dutch COVID-19 response team	National Institute for Public Health and the Environment (RIVM)	Adam Meijer et al	https://www.epicov.org/acknowledgement/66/86/EPI_ISL_3136686.json
Netherlands/ZH-RIVM-45447/2021	EPI_ISL_3137519	Dutch COVID-19 response team	National Institute for Public Health and the Environment (RIVM)	Adam Meijer et al	https://www.epicov.org/acknowledgement/75/19/EPI_ISL_3137519.json
Netherlands/GE-RIVM-46364/2021	EPI_ISL_3138439	Dutch COVID-19 response team	National Institute for Public Health and the Environment (RIVM)	Adam Meijer et al	https://www.epicov.org/acknowledgement/84/39/EPI_ISL_3138439.json
Netherlands/ZH-RIVM-43483/2021	EPI_ISL_3057106	Dutch COVID-19 response team	National Institute for Public Health and the Environment (RIVM)	Adam Meijer et al	https://www.epicov.org/acknowledgement/71/06/EPI_ISL_3057106.json
Netherlands/GR-RIVM-45020/2021	EPI_ISL_3137092	Dutch COVID-19 response team	National Institute for Public Health and the Environment (RIVM)	Adam Meijer et al	https://www.epicov.org/acknowledgement/70/92/EPI_ISL_3137092.json
Netherlands/UT-RIVM-44684/2021	EPI_ISL_3136756	Dutch COVID-19 response team	National Institute for Public Health and the Environment (RIVM)	Adam Meijer et al	https://www.epicov.org/acknowledgement/67/56/EPI_ISL_3136756.json
Netherlands/GR-UMCG-MMB_2163/2021	EPI_ISL_2983751	UMC Groningen, Clinical Virology, Department of Medical Microbiology and Infection Prevention	UMC Groningen, Clinical Virology, Department of Medical Microbiology and Infection Prevention	Hubert Niesters et al	https://www.epicov.org/acknowledgement/37/51/EPI_ISL_2983751.json
Netherlands/NH-RIVM-40907/2021	EPI_ISL_2788166	Dutch COVID-19 response team	National Institute for Public Health and the Environment (RIVM)	Adam Meijer et al	https://www.epicov.org/acknowledgement/81/66/EPI_ISL_2788166.json
Netherlands/ZH-EMC-2778/2021	EPI_ISL_2449994	Dutch COVID-19 response team	Erasmus Medical Center	Bas Oude Munnink et al	https://www.epicov.org/acknowledgement/99/94/EPI_ISL_2449994.json
Netherlands/OV-RIVM-43987/2021	EPI_ISL_3057610	Dutch COVID-19 response team	National Institute for Public Health and the Environment (RIVM)	Adam Meijer et al	https://www.epicov.org/acknowledgement/76/10/EPI_ISL_3057610.json
Netherlands/ZH-RIVM-44721/2021	EPI_ISL_3136793	Dutch COVID-19 response team	National Institute for Public Health and the Environment (RIVM)	Adam Meijer et al	https://www.epicov.org/acknowledgement/67/93/EPI_ISL_3136793.json
Netherlands/GE-RIVM-42697/2021	EPI_ISL_2981201	Dutch COVID-19 response team	National Institute for Public Health and the Environment (RIVM)	Adam Meijer et al	https://www.epicov.org/acknowledgement/12/01/EPI_ISL_2981201.json
Netherlands/OV-RIVM-42413/2021	EPI_ISL_2981436	Dutch COVID-19 response team	National Institute for Public Health and the Environment (RIVM)	Adam Meijer et al	https://www.epicov.org/acknowledgement/14/36/EPI_ISL_2981436.json
Netherlands/NB-MVD-CWGS2101185/2021	EPI_ISL_2812258	Microvida	Microvida	Suzan D. Pas et al	https://www.epicov.org/acknowledgement/22/58/EPI_ISL_2812258.json
Netherlands/ZH-EMC-3059/2021	EPI_ISL_3136007	Dutch COVID-19 response team	Erasmus Medical Center	Bas Oude Munnink et al	https://www.epicov.org/acknowledgement/60/07/EPI_ISL_3136007.json
Netherlands/OV-RIVM-42904/2021	EPI_ISL_2981460	Dutch COVID-19 response team	National Institute for Public Health and the Environment (RIVM)	Adam Meijer et al	https://www.epicov.org/acknowledgement/14/60/EPI_ISL_2981460.json
Netherlands/NH-RIVM-43602/2021	EPI_ISL_3057225	Dutch COVID-19 response team	National Institute for Public Health and the Environment (RIVM)	Adam Meijer et al	https://www.epicov.org/acknowledgement/72/25/EPI_ISL_3057225.json
Netherlands/NH-RIVM-45207/2021	EPI_ISL_3137279	Dutch COVID-19 response team	National Institute for Public Health and the Environment (RIVM)	Adam Meijer et al	https://www.epicov.org/acknowledgement/72/79/EPI_ISL_3137279.json
Netherlands/GR-UMCG-MMB_2179/2021	EPI_ISL_2983767	UMC Groningen, Clinical Virology, Department of Medical Microbiology and Infection Prevention	UMC Groningen, Clinical Virology, Department of Medical Microbiology and Infection Prevention	Hubert Niesters et al	https://www.epicov.org/acknowledgement/37/67/EPI_ISL_2983767.json
Netherlands/UT-RIVM-46104/2021	EPI_ISL_3138179	Dutch COVID-19 response team	National Institute for Public Health and the Environment (RIVM)	Adam Meijer et al	https://www.epicov.org/acknowledgement/81/79/EPI_ISL_3138179.json
Netherlands/ZH-RIVM-45718/2021	EPI_ISL_3137791	Dutch COVID-19 response team	National Institute for Public Health and the Environment (RIVM)	Adam Meijer et al	https://www.epicov.org/acknowledgement/77/91/EPI_ISL_3137791.json
Netherlands/ZH-RIVM-44089/2021	EPI_ISL_3057712	Dutch COVID-19 response team	National Institute for Public Health and the Environment (RIVM)	Adam Meijer et al	https://www.epicov.org/acknowledgement/77/12/EPI_ISL_3057712.json
Netherlands/NB-RIVM-44294/2021	EPI_ISL_3057917	Dutch COVID-19 response team	National Institute for Public Health and the Environment (RIVM)	Adam Meijer et al	https://www.epicov.org/acknowledgement/79/17/EPI_ISL_3057917.json
Netherlands/NB-MVD-CWGS2101198/2021	EPI_ISL_2812268	Microvida	Microvida	Suzan D. Pas et al	https://www.epicov.org/acknowledgement/22/68/EPI_ISL_2812268.json
Netherlands/GE-RIVM-41036/2021	EPI_ISL_2788305	Dutch COVID-19 response team	National Institute for Public Health and the Environment (RIVM)	Adam Meijer et al	https://www.epicov.org/acknowledgement/83/05/EPI_ISL_2788305.json
Netherlands/UT-RIVM-45118/2021	EPI_ISL_3137190	Dutch COVID-19 response team	National Institute for Public Health and the Environment (RIVM)	Adam Meijer et al	https://www.epicov.org/acknowledgement/71/90/EPI_ISL_3137190.json
Netherlands/NH-RIVM-45408/2021	EPI_ISL_3137480	Dutch COVID-19 response team	National Institute for Public Health and the Environment (RIVM)	Adam Meijer et al	https://www.epicov.org/acknowledgement/74/80/EPI_ISL_3137480.json
Netherlands/ZH-RIVM-37877/2021	EPI_ISL_2476328	Dutch COVID-19 response team	National Institute for Public Health and the Environment (RIVM)	Adam Meijer et al	https://www.epicov.org/acknowledgement/63/28/EPI_ISL_2476328.json
Netherlands/ZH-RIVM-44123/2021	EPI_ISL_3057746	Dutch COVID-19 response team	National Institute for Public Health and the Environment (RIVM)	Adam Meijer et al	https://www.epicov.org/acknowledgement/77/46/EPI_ISL_3057746.json
Netherlands/ZH-RIVM-41363/2021	EPI_ISL_2788328	Dutch COVID-19 response team	National Institute for Public Health and the Environment (RIVM)	Adam Meijer et al	https://www.epicov.org/acknowledgement/83/28/EPI_ISL_2788328.json
Netherlands/UT-RIVM-44742/2021	EPI_ISL_3136814	Dutch COVID-19 response team	National Institute for Public Health and the Environment (RIVM)	Adam Meijer et al	https://www.epicov.org/acknowledgement/68/14/EPI_ISL_3136814.json
Netherlands/OV-RIVM-44165/2021	EPI_ISL_3057788	Dutch COVID-19 response team	National Institute for Public Health and the Environment (RIVM)	Adam Meijer et al	https://www.epicov.org/acknowledgement/77/88/EPI_ISL_3057788.json
Netherlands/ZH-RIVM-43507/2021	EPI_ISL_3057130	Dutch COVID-19 response team	National Institute for Public Health and the Environment (RIVM)	Adam Meijer et al	https://www.epicov.org/acknowledgement/71/30/EPI_ISL_3057130.json
Netherlands/UT-RIVM-42735/2021	EPI_ISL_2981592	Dutch COVID-19 response team	National Institute for Public Health and the Environment (RIVM)	Adam Meijer et al	https://www.epicov.org/acknowledgement/15/92/EPI_ISL_2981592.json
Netherlands/ZH-RIVM-45339/2021	EPI_ISL_3137411	Dutch COVID-19 response team	National Institute for Public Health and the Environment (RIVM)	Adam Meijer et al	https://www.epicov.org/acknowledgement/74/11/EPI_ISL_3137411.json
Netherlands/ZE-RIVM-44370/2021	EPI_ISL_3057995	Dutch COVID-19 response team	National Institute for Public Health and the Environment (RIVM)	Adam Meijer et al	https://www.epicov.org/acknowledgement/79/95/EPI_ISL_3057995.json
Netherlands/ZH-RIVM-43705/2021	EPI_ISL_3057328	Dutch COVID-19 response team	National Institute for Public Health and the Environment (RIVM)	Adam Meijer et al	https://www.epicov.org/acknowledgement/73/28/EPI_ISL_3057328.json
Netherlands/ZH-RIVM-44694/2021	EPI_ISL_3136766	Dutch COVID-19 response team	National Institute for Public Health and the Environment (RIVM)	Adam Meijer et al	https://www.epicov.org/acknowledgement/67/66/EPI_ISL_3136766.json
Netherlands/OV-RIVM-43001/2021	EPI_ISL_2981477	Dutch COVID-19 response team	National Institute for Public Health and the Environment (RIVM)	Adam Meijer et al	https://www.epicov.org/acknowledgement/14/77/EPI_ISL_2981477.json
Netherlands/ZH-RIVM-40477/2021	EPI_ISL_2673202	Dutch COVID-19 response team	National Institute for Public Health and the Environment (RIVM)	Adam Meijer et al	https://www.epicov.org/acknowledgement/32/02/EPI_ISL_2673202.json
Netherlands/GR-RIVM-45122/2021	EPI_ISL_3137194	Dutch COVID-19 response team	National Institute for Public Health and the Environment (RIVM)	Adam Meijer et al	https://www.epicov.org/acknowledgement/71/94/EPI_ISL_3137194.json
Netherlands/NB-MVD-CWGS2101246/2021	EPI_ISL_2925578	Microvida	Microvida	Suzan D. Pas et al	https://www.epicov.org/acknowledgement/55/78/EPI_ISL_2925578.json
Netherlands/NB-RIVM-42701/2021	EPI_ISL_2981304	Dutch COVID-19 response team	National Institute for Public Health and the Environment (RIVM)	Adam Meijer et al	https://www.epicov.org/acknowledgement/13/04/EPI_ISL_2981304.json
Netherlands/NH-RIVM-46278/2021	EPI_ISL_3138353	Dutch COVID-19 response team	National Institute for Public Health and the Environment (RIVM)	Adam Meijer et al	https://www.epicov.org/acknowledgement/83/53/EPI_ISL_3138353.json
Netherlands/NB-RIVM-45200/2021	EPI_ISL_3137272	Dutch COVID-19 response team	National Institute for Public Health and the Environment (RIVM)	Adam Meijer et al	https://www.epicov.org/acknowledgement/72/72/EPI_ISL_3137272.json
Netherlands/ZH-EMC-3182/2021	EPI_ISL_3136123	Dutch COVID-19 response team	Erasmus Medical Center	Bas Oude Munnink et al	https://www.epicov.org/acknowledgement/61/23/EPI_ISL_3136123.json
Netherlands/NH-RIVM-43307/2021	EPI_ISL_3056930	Dutch COVID-19 response team	National Institute for Public Health and the Environment (RIVM)	Adam Meijer et al	https://www.epicov.org/acknowledgement/69/30/EPI_ISL_3056930.json
Netherlands/ZH-RIVM-45433/2021	EPI_ISL_3137505	Dutch COVID-19 response team	National Institute for Public Health and the Environment (RIVM)	Adam Meijer et al	https://www.epicov.org/acknowledgement/75/05/EPI_ISL_3137505.json
Netherlands/DR-UMCG-MMB_2263/2021	EPI_ISL_2988951	UMC Groningen, Clinical Virology, Department of Medical Microbiology and Infection Prevention	UMC Groningen, Clinical Virology, Department of Medical Microbiology and Infection Prevention	Hubert Niesters et al	https://www.epicov.org/acknowledgement/89/51/EPI_ISL_2988951.json
Netherlands/NB-RIVM-42927/2021	EPI_ISL_2981316	Dutch COVID-19 response team	National Institute for Public Health and the Environment (RIVM)	Adam Meijer et al	https://www.epicov.org/acknowledgement/13/16/EPI_ISL_2981316.json
Netherlands/ZH-EMC-3056/2021	EPI_ISL_3136004	Dutch COVID-19 response team	Erasmus Medical Center	Bas Oude Munnink et al	https://www.epicov.org/acknowledgement/60/04/EPI_ISL_3136004.json
Netherlands/FL-RIVM-42304/2021	EPI_ISL_2981086	Dutch COVID-19 response team	National Institute for Public Health and the Environment (RIVM)	Adam Meijer et al	https://www.epicov.org/acknowledgement/10/86/EPI_ISL_2981086.json
Netherlands/OV-RIVM-46346/2021	EPI_ISL_3138421	Dutch COVID-19 response team	National Institute for Public Health and the Environment (RIVM)	Adam Meijer et al	https://www.epicov.org/acknowledgement/84/21/EPI_ISL_3138421.json
Netherlands/LI-RIVM-41269/2021	EPI_ISL_2788312	Dutch COVID-19 response team	National Institute for Public Health and the Environment (RIVM)	Adam Meijer et al	https://www.epicov.org/acknowledgement/83/12/EPI_ISL_2788312.json
Netherlands/UT-RIVM-44985/2021	EPI_ISL_3137057	Dutch COVID-19 response team	National Institute for Public Health and the Environment (RIVM)	Adam Meijer et al	https://www.epicov.org/acknowledgement/70/57/EPI_ISL_3137057.json
Netherlands/ZE-MVD-CWGS2101382/2021	EPI_ISL_3047934	Microvida	Microvida	Suzan D. Pas et al	https://www.epicov.org/acknowledgement/79/34/EPI_ISL_3047934.json
Netherlands/NB-MVD-CWGS2101324/2021	EPI_ISL_2957434	Microvida	Microvida	Suzan D. Pas et al	https://www.epicov.org/acknowledgement/74/34/EPI_ISL_2957434.json
Netherlands/GR-UMCG-MMB_2347/2021	EPI_ISL_3062579	UMC Groningen, Clinical Virology, Department of Medical Microbiology and Infection Prevention	UMC Groningen, Clinical Virology, Department of Medical Microbiology and Infection Prevention	Hubert Niesters et al	https://www.epicov.org/acknowledgement/25/79/EPI_ISL_3062579.json
Netherlands/NB-RIVM-44540/2021	EPI_ISL_3136612	Dutch COVID-19 response team	National Institute for Public Health and the Environment (RIVM)	Adam Meijer et al	https://www.epicov.org/acknowledgement/66/12/EPI_ISL_3136612.json
Netherlands/NB-MVD-CWGS2101186/2021	EPI_ISL_2812259	Microvida	Microvida	Suzan D. Pas et al	https://www.epicov.org/acknowledgement/22/59/EPI_ISL_2812259.json
Netherlands/ZH-RIVM-42965/2021	EPI_ISL_2981816	Dutch COVID-19 response team	National Institute for Public Health and the Environment (RIVM)	Adam Meijer et al	https://www.epicov.org/acknowledgement/18/16/EPI_ISL_2981816.json
Netherlands/ZH-RIVM-44888/2021	EPI_ISL_3136960	Dutch COVID-19 response team	National Institute for Public Health and the Environment (RIVM)	Adam Meijer et al	https://www.epicov.org/acknowledgement/69/60/EPI_ISL_3136960.json
Netherlands/ZH-RIVM-45971/2021	EPI_ISL_3138045	Dutch COVID-19 response team	National Institute for Public Health and the Environment (RIVM)	Adam Meijer et al	https://www.epicov.org/acknowledgement/80/45/EPI_ISL_3138045.json
Netherlands/NB-RIVM-45049/2021	EPI_ISL_3137121	Dutch COVID-19 response team	National Institute for Public Health and the Environment (RIVM)	Adam Meijer et al	https://www.epicov.org/acknowledgement/71/21/EPI_ISL_3137121.json
Netherlands/ZH-RIVM-44815/2021	EPI_ISL_3136887	Dutch COVID-19 response team	National Institute for Public Health and the Environment (RIVM)	Adam Meijer et al	https://www.epicov.org/acknowledgement/68/87/EPI_ISL_3136887.json
Netherlands/NB-MVD-CWGS2101490/2021	EPI_ISL_3136494	Microvida	Microvida	Suzan D. Pas et al	https://www.epicov.org/acknowledgement/64/94/EPI_ISL_3136494.json
Netherlands/NH-RIVM-40784/2021	EPI_ISL_2788266	Dutch COVID-19 response team	National Institute for Public Health and the Environment (RIVM)	Adam Meijer et al	https://www.epicov.org/acknowledgement/82/66/EPI_ISL_2788266.json
Netherlands/UT-RIVM-45296/2021	EPI_ISL_3137368	Dutch COVID-19 response team	National Institute for Public Health and the Environment (RIVM)	Adam Meijer et al	https://www.epicov.org/acknowledgement/73/68/EPI_ISL_3137368.json
Netherlands/NB-RIVM-45847/2021	EPI_ISL_3137920	Dutch COVID-19 response team	National Institute for Public Health and the Environment (RIVM)	Adam Meijer et al	https://www.epicov.org/acknowledgement/79/20/EPI_ISL_3137920.json
Netherlands/UT-RIVM-44601/2021	EPI_ISL_3136673	Dutch COVID-19 response team	National Institute for Public Health and the Environment (RIVM)	Adam Meijer et al	https://www.epicov.org/acknowledgement/66/73/EPI_ISL_3136673.json
Netherlands/NH-RIVM-43594/2021	EPI_ISL_3057217	Dutch COVID-19 response team	National Institute for Public Health and the Environment (RIVM)	Adam Meijer et al	https://www.epicov.org/acknowledgement/72/17/EPI_ISL_3057217.json
Netherlands/GE-RIVM-43709/2021	EPI_ISL_3057332	Dutch COVID-19 response team	National Institute for Public Health and the Environment (RIVM)	Adam Meijer et al	https://www.epicov.org/acknowledgement/73/32/EPI_ISL_3057332.json
Netherlands/ZH-RIVM-40468/2021	EPI_ISL_2673193	Dutch COVID-19 response team	National Institute for Public Health and the Environment (RIVM)	Adam Meijer et al	https://www.epicov.org/acknowledgement/31/93/EPI_ISL_2673193.json
Netherlands/DR-RIVM-45572/2021	EPI_ISL_3137645	Dutch COVID-19 response team	National Institute for Public Health and the Environment (RIVM)	Adam Meijer et al	https://www.epicov.org/acknowledgement/76/45/EPI_ISL_3137645.json
Netherlands/UT-RIVM-41733/2021	EPI_ISL_2863139	Dutch COVID-19 response team	National Institute for Public Health and the Environment (RIVM)	Adam Meijer et al	https://www.epicov.org/acknowledgement/31/39/EPI_ISL_2863139.json
Netherlands/GR-UMCG-MMB_2162/2021	EPI_ISL_2983750	UMC Groningen, Clinical Virology, Department of Medical Microbiology and Infection Prevention	UMC Groningen, Clinical Virology, Department of Medical Microbiology and Infection Prevention	Hubert Niesters et al	https://www.epicov.org/acknowledgement/37/50/EPI_ISL_2983750.json
Netherlands/ZH-RIVM-41384/2021	EPI_ISL_2788211	Dutch COVID-19 response team	National Institute for Public Health and the Environment (RIVM)	Adam Meijer et al	https://www.epicov.org/acknowledgement/82/11/EPI_ISL_2788211.json
Netherlands/UT-RIVM-42688/2021	EPI_ISL_2981580	Dutch COVID-19 response team	National Institute for Public Health and the Environment (RIVM)	Adam Meijer et al	https://www.epicov.org/acknowledgement/15/80/EPI_ISL_2981580.json
Netherlands/UT-RIVM-43643/2021	EPI_ISL_3057266	Dutch COVID-19 response team	National Institute for Public Health and the Environment (RIVM)	Adam Meijer et al	https://www.epicov.org/acknowledgement/72/66/EPI_ISL_3057266.json
Netherlands/OV-RIVM-42932/2021	EPI_ISL_2981462	Dutch COVID-19 response team	National Institute for Public Health and the Environment (RIVM)	Adam Meijer et al	https://www.epicov.org/acknowledgement/14/62/EPI_ISL_2981462.json
Netherlands/ZH-RIVM-45590/2021	EPI_ISL_3137663	Dutch COVID-19 response team	National Institute for Public Health and the Environment (RIVM)	Adam Meijer et al	https://www.epicov.org/acknowledgement/76/63/EPI_ISL_3137663.json
Netherlands/ZH-RIVM-44145/2021	EPI_ISL_3057768	Dutch COVID-19 response team	National Institute for Public Health and the Environment (RIVM)	Adam Meijer et al	https://www.epicov.org/acknowledgement/77/68/EPI_ISL_3057768.json
Netherlands/ZH-RIVM-41340/2021	EPI_ISL_2788323	Dutch COVID-19 response team	National Institute for Public Health and the Environment (RIVM)	Adam Meijer et al	https://www.epicov.org/acknowledgement/83/23/EPI_ISL_2788323.json
Netherlands/GR-UMCG-MMB_2160/2021	EPI_ISL_2983748	UMC Groningen, Clinical Virology, Department of Medical Microbiology and Infection Prevention	UMC Groningen, Clinical Virology, Department of Medical Microbiology and Infection Prevention	Hubert Niesters et al	https://www.epicov.org/acknowledgement/37/48/EPI_ISL_2983748.json
Netherlands/ZH-RIVM-40398/2021	EPI_ISL_2673124	Dutch COVID-19 response team	National Institute for Public Health and the Environment (RIVM)	Adam Meijer et al	https://www.epicov.org/acknowledgement/31/24/EPI_ISL_2673124.json
Netherlands/NH-RIVM-44588/2021	EPI_ISL_3136660	Dutch COVID-19 response team	National Institute for Public Health and the Environment (RIVM)	Adam Meijer et al	https://www.epicov.org/acknowledgement/66/60/EPI_ISL_3136660.json
Netherlands/ZH-RIVM-44127/2021	EPI_ISL_3057750	Dutch COVID-19 response team	National Institute for Public Health and the Environment (RIVM)	Adam Meijer et al	https://www.epicov.org/acknowledgement/77/50/EPI_ISL_3057750.json
Netherlands/GE-RIVM-42265/2021	EPI_ISL_2981103	Dutch COVID-19 response team	National Institute for Public Health and the Environment (RIVM)	Adam Meijer et al	https://www.epicov.org/acknowledgement/11/03/EPI_ISL_2981103.json
Netherlands/ZH-RIVM-41364/2021	EPI_ISL_2788209	Dutch COVID-19 response team	National Institute for Public Health and the Environment (RIVM)	Adam Meijer et al	https://www.epicov.org/acknowledgement/82/09/EPI_ISL_2788209.json
Netherlands/NB-RIVM-39020/2021	EPI_ISL_2610481	Dutch COVID-19 response team	National Institute for Public Health and the Environment (RIVM)	Adam Meijer et al	https://www.epicov.org/acknowledgement/04/81/EPI_ISL_2610481.json
Netherlands/UT-RIVM-43962/2021	EPI_ISL_3057585	Dutch COVID-19 response team	National Institute for Public Health and the Environment (RIVM)	Adam Meijer et al	https://www.epicov.org/acknowledgement/75/85/EPI_ISL_3057585.json
Netherlands/UT-RIVM-44876/2021	EPI_ISL_3136948	Dutch COVID-19 response team	National Institute for Public Health and the Environment (RIVM)	Adam Meijer et al	https://www.epicov.org/acknowledgement/69/48/EPI_ISL_3136948.json
Netherlands/NH-RIVM-43428/2021	EPI_ISL_3057051	Dutch COVID-19 response team	National Institute for Public Health and the Environment (RIVM)	Adam Meijer et al	https://www.epicov.org/acknowledgement/70/51/EPI_ISL_3057051.json
Netherlands/UT-RIVM-43666/2021	EPI_ISL_3057289	Dutch COVID-19 response team	National Institute for Public Health and the Environment (RIVM)	Adam Meijer et al	https://www.epicov.org/acknowledgement/72/89/EPI_ISL_3057289.json
Netherlands/OV-RIVM-45622/2021	EPI_ISL_3137695	Dutch COVID-19 response team	National Institute for Public Health and the Environment (RIVM)	Adam Meijer et al	https://www.epicov.org/acknowledgement/76/95/EPI_ISL_3137695.json
Netherlands/NB-MVD-CWGS2101484/2021	EPI_ISL_3136488	Microvida	Microvida	Suzan D. Pas et al	https://www.epicov.org/acknowledgement/64/88/EPI_ISL_3136488.json
Netherlands/NH-RIVM-43418/2021	EPI_ISL_3057041	Dutch COVID-19 response team	National Institute for Public Health and the Environment (RIVM)	Adam Meijer et al	https://www.epicov.org/acknowledgement/70/41/EPI_ISL_3057041.json
Netherlands/UT-RIVM-42354/2021	EPI_ISL_2981499	Dutch COVID-19 response team	National Institute for Public Health and the Environment (RIVM)	Adam Meijer et al	https://www.epicov.org/acknowledgement/14/99/EPI_ISL_2981499.json
Netherlands/UT-RIVM-43746/2021	EPI_ISL_3057369	Dutch COVID-19 response team	National Institute for Public Health and the Environment (RIVM)	Adam Meijer et al	https://www.epicov.org/acknowledgement/73/69/EPI_ISL_3057369.json
Netherlands/ZH-EMC-2810/2021	EPI_ISL_2860464	Dutch COVID-19 response team	Erasmus Medical Center	Bas Oude Munnink et al	https://www.epicov.org/acknowledgement/04/64/EPI_ISL_2860464.json
Netherlands/ZH-RIVM-44789/2021	EPI_ISL_3136861	Dutch COVID-19 response team	National Institute for Public Health and the Environment (RIVM)	Adam Meijer et al	https://www.epicov.org/acknowledgement/68/61/EPI_ISL_3136861.json
Netherlands/NH-RIVM-32086/2021	EPI_ISL_2220505	Dutch COVID-19 response team	National Institute for Public Health and the Environment (RIVM)	Adam Meijer et al	https://www.epicov.org/acknowledgement/05/05/EPI_ISL_2220505.json
Netherlands/ZH-RIVM-45456/2021	EPI_ISL_3137528	Dutch COVID-19 response team	National Institute for Public Health and the Environment (RIVM)	Adam Meijer et al	https://www.epicov.org/acknowledgement/75/28/EPI_ISL_3137528.json
Netherlands/NH-RIVM-44839/2021	EPI_ISL_3136911	Dutch COVID-19 response team	National Institute for Public Health and the Environment (RIVM)	Adam Meijer et al	https://www.epicov.org/acknowledgement/69/11/EPI_ISL_3136911.json
Netherlands/NH-RIVM-42648/2021	EPI_ISL_2981399	Dutch COVID-19 response team	National Institute for Public Health and the Environment (RIVM)	Adam Meijer et al	https://www.epicov.org/acknowledgement/13/99/EPI_ISL_2981399.json
Netherlands/ZH-RIVM-45348/2021	EPI_ISL_3137420	Dutch COVID-19 response team	National Institute for Public Health and the Environment (RIVM)	Adam Meijer et al	https://www.epicov.org/acknowledgement/74/20/EPI_ISL_3137420.json
Netherlands/ZH-RIVM-45329/2021	EPI_ISL_3137401	Dutch COVID-19 response team	National Institute for Public Health and the Environment (RIVM)	Adam Meijer et al	https://www.epicov.org/acknowledgement/74/01/EPI_ISL_3137401.json
Netherlands/DR-RIVM-45573/2021	EPI_ISL_3137646	Dutch COVID-19 response team	National Institute for Public Health and the Environment (RIVM)	Adam Meijer et al	https://www.epicov.org/acknowledgement/76/46/EPI_ISL_3137646.json
Netherlands/NH-RIVM-43106/2021	EPI_ISL_3056728	Dutch COVID-19 response team	National Institute for Public Health and the Environment (RIVM)	Adam Meijer et al	https://www.epicov.org/acknowledgement/67/28/EPI_ISL_3056728.json
Netherlands/NH-RIVM-43165/2021	EPI_ISL_3056788	Dutch COVID-19 response team	National Institute for Public Health and the Environment (RIVM)	Adam Meijer et al	https://www.epicov.org/acknowledgement/67/88/EPI_ISL_3056788.json
Netherlands/ZE-MVD-CWGS2101381/2021	EPI_ISL_3047933	Microvida	Microvida	Suzan D. Pas et al	https://www.epicov.org/acknowledgement/79/33/EPI_ISL_3047933.json
Netherlands/ZH-EMC-3043/2021	EPI_ISL_3135991	Dutch COVID-19 response team	Erasmus Medical Center	Bas Oude Munnink et al	https://www.epicov.org/acknowledgement/59/91/EPI_ISL_3135991.json
Netherlands/GR-UMCG-MMB_2498/2021	EPI_ISL_3152172	UMC Groningen, Clinical Virology, Department of Medical Microbiology and Infection Prevention	UMC Groningen, Clinical Virology, Department of Medical Microbiology and Infection Prevention	Hubert Niesters et al	https://www.epicov.org/acknowledgement/21/72/EPI_ISL_3152172.json
Netherlands/NH-RIVM-46018/2021	EPI_ISL_3138092	Dutch COVID-19 response team	National Institute for Public Health and the Environment (RIVM)	Adam Meijer et al	https://www.epicov.org/acknowledgement/80/92/EPI_ISL_3138092.json
Netherlands/NB-MVD-CWGS2101347/2021	EPI_ISL_2957454	Microvida	Microvida	Suzan D. Pas et al	https://www.epicov.org/acknowledgement/74/54/EPI_ISL_2957454.json
Netherlands/UT-RIVM-43433/2021	EPI_ISL_3057056	Dutch COVID-19 response team	National Institute for Public Health and the Environment (RIVM)	Adam Meijer et al	https://www.epicov.org/acknowledgement/70/56/EPI_ISL_3057056.json
Netherlands/ZH-RIVM-44718/2021	EPI_ISL_3136790	Dutch COVID-19 response team	National Institute for Public Health and the Environment (RIVM)	Adam Meijer et al	https://www.epicov.org/acknowledgement/67/90/EPI_ISL_3136790.json
Netherlands/GE-RIVM-42459/2021	EPI_ISL_2981137	Dutch COVID-19 response team	National Institute for Public Health and the Environment (RIVM)	Adam Meijer et al	https://www.epicov.org/acknowledgement/11/37/EPI_ISL_2981137.json
Netherlands/NH-RIVM-41697/2021	EPI_ISL_2862976	Dutch COVID-19 response team	National Institute for Public Health and the Environment (RIVM)	Adam Meijer et al	https://www.epicov.org/acknowledgement/29/76/EPI_ISL_2862976.json
Netherlands/GE-RIVM-42221/2021	EPI_ISL_2863393	Dutch COVID-19 response team	National Institute for Public Health and the Environment (RIVM)	Adam Meijer et al	https://www.epicov.org/acknowledgement/33/93/EPI_ISL_2863393.json
Netherlands/ZH-RIVM-42879/2021	EPI_ISL_2981759	Dutch COVID-19 response team	National Institute for Public Health and the Environment (RIVM)	Adam Meijer et al	https://www.epicov.org/acknowledgement/17/59/EPI_ISL_2981759.json
Netherlands/GE-RIVM-42430/2021	EPI_ISL_2981119	Dutch COVID-19 response team	National Institute for Public Health and the Environment (RIVM)	Adam Meijer et al	https://www.epicov.org/acknowledgement/11/19/EPI_ISL_2981119.json
Netherlands/NH-RIVM-43139/2021	EPI_ISL_3056761	Dutch COVID-19 response team	National Institute for Public Health and the Environment (RIVM)	Adam Meijer et al	https://www.epicov.org/acknowledgement/67/61/EPI_ISL_3056761.json
Netherlands/UT-RIVM-43590/2021	EPI_ISL_3057213	Dutch COVID-19 response team	National Institute for Public Health and the Environment (RIVM)	Adam Meijer et al	https://www.epicov.org/acknowledgement/72/13/EPI_ISL_3057213.json
Netherlands/UT-RIVM-44949/2021	EPI_ISL_3137021	Dutch COVID-19 response team	National Institute for Public Health and the Environment (RIVM)	Adam Meijer et al	https://www.epicov.org/acknowledgement/70/21/EPI_ISL_3137021.json
Netherlands/ZH-RIVM-45585/2021	EPI_ISL_3137658	Dutch COVID-19 response team	National Institute for Public Health and the Environment (RIVM)	Adam Meijer et al	https://www.epicov.org/acknowledgement/76/58/EPI_ISL_3137658.json
Netherlands/NH-RIVM-39850/2021	EPI_ISL_2672582	Dutch COVID-19 response team	National Institute for Public Health and the Environment (RIVM)	Adam Meijer et al	https://www.epicov.org/acknowledgement/25/82/EPI_ISL_2672582.json
Netherlands/GE-RIVM-45325/2021	EPI_ISL_3137397	Dutch COVID-19 response team	National Institute for Public Health and the Environment (RIVM)	Adam Meijer et al	https://www.epicov.org/acknowledgement/73/97/EPI_ISL_3137397.json
Netherlands/UT-RIVM-45342/2021	EPI_ISL_3137414	Dutch COVID-19 response team	National Institute for Public Health and the Environment (RIVM)	Adam Meijer et al	https://www.epicov.org/acknowledgement/74/14/EPI_ISL_3137414.json
Netherlands/OV-RIVM-46384/2021	EPI_ISL_3138459	Dutch COVID-19 response team	National Institute for Public Health and the Environment (RIVM)	Adam Meijer et al	https://www.epicov.org/acknowledgement/84/59/EPI_ISL_3138459.json
Netherlands/ZH-RIVM-43547/2021	EPI_ISL_3057170	Dutch COVID-19 response team	National Institute for Public Health and the Environment (RIVM)	Adam Meijer et al	https://www.epicov.org/acknowledgement/71/70/EPI_ISL_3057170.json
Netherlands/GR-RIVM-44566/2021	EPI_ISL_3136638	Dutch COVID-19 response team	National Institute for Public Health and the Environment (RIVM)	Adam Meijer et al	https://www.epicov.org/acknowledgement/66/38/EPI_ISL_3136638.json
Netherlands/ZH-EMC-3052/2021	EPI_ISL_3136000	Dutch COVID-19 response team	Erasmus Medical Center	Bas Oude Munnink et al	https://www.epicov.org/acknowledgement/60/00/EPI_ISL_3136000.json
Netherlands/NH-RIVM-44856/2021	EPI_ISL_3136928	Dutch COVID-19 response team	National Institute for Public Health and the Environment (RIVM)	Adam Meijer et al	https://www.epicov.org/acknowledgement/69/28/EPI_ISL_3136928.json
Netherlands/ZH-EMC-2999/2021	EPI_ISL_3135954	Dutch COVID-19 response team	Erasmus Medical Center	Bas Oude Munnink et al	https://www.epicov.org/acknowledgement/59/54/EPI_ISL_3135954.json
Netherlands/NH-RIVM-43218/2021	EPI_ISL_3056841	Dutch COVID-19 response team	National Institute for Public Health and the Environment (RIVM)	Adam Meijer et al	https://www.epicov.org/acknowledgement/68/41/EPI_ISL_3056841.json
Netherlands/NH-RIVM-44696/2021	EPI_ISL_3136768	Dutch COVID-19 response team	National Institute for Public Health and the Environment (RIVM)	Adam Meijer et al	https://www.epicov.org/acknowledgement/67/68/EPI_ISL_3136768.json
Netherlands/OV-RIVM-46362/2021	EPI_ISL_3138437	Dutch COVID-19 response team	National Institute for Public Health and the Environment (RIVM)	Adam Meijer et al	https://www.epicov.org/acknowledgement/84/37/EPI_ISL_3138437.json
Netherlands/GE-RIVM-41891/2021	EPI_ISL_2863218	Dutch COVID-19 response team	National Institute for Public Health and the Environment (RIVM)	Adam Meijer et al	https://www.epicov.org/acknowledgement/32/18/EPI_ISL_2863218.json
Netherlands/UT-RIVM-44607/2021	EPI_ISL_3136679	Dutch COVID-19 response team	National Institute for Public Health and the Environment (RIVM)	Adam Meijer et al	https://www.epicov.org/acknowledgement/66/79/EPI_ISL_3136679.json
Netherlands/OV-RIVM-46260/2021	EPI_ISL_3138335	Dutch COVID-19 response team	National Institute for Public Health and the Environment (RIVM)	Adam Meijer et al	https://www.epicov.org/acknowledgement/83/35/EPI_ISL_3138335.json
Netherlands/GE-RIVM-40853/2021	EPI_ISL_2788280	Dutch COVID-19 response team	National Institute for Public Health and the Environment (RIVM)	Adam Meijer et al	https://www.epicov.org/acknowledgement/82/80/EPI_ISL_2788280.json
Netherlands/NH-RIVM-41879/2021	EPI_ISL_2862922	Dutch COVID-19 response team	National Institute for Public Health and the Environment (RIVM)	Adam Meijer et al	https://www.epicov.org/acknowledgement/29/22/EPI_ISL_2862922.json
Netherlands/ZH-RIVM-43491/2021	EPI_ISL_3057114	Dutch COVID-19 response team	National Institute for Public Health and the Environment (RIVM)	Adam Meijer et al	https://www.epicov.org/acknowledgement/71/14/EPI_ISL_3057114.json
Netherlands/NH-RIVM-44620/2021	EPI_ISL_3136692	Dutch COVID-19 response team	National Institute for Public Health and the Environment (RIVM)	Adam Meijer et al	https://www.epicov.org/acknowledgement/66/92/EPI_ISL_3136692.json
Netherlands/UT-RIVM-43382/2021	EPI_ISL_3057005	Dutch COVID-19 response team	National Institute for Public Health and the Environment (RIVM)	Adam Meijer et al	https://www.epicov.org/acknowledgement/70/05/EPI_ISL_3057005.json
Netherlands/GE-RIVM-42170/2021	EPI_ISL_2863354	Dutch COVID-19 response team	National Institute for Public Health and the Environment (RIVM)	Adam Meijer et al	https://www.epicov.org/acknowledgement/33/54/EPI_ISL_2863354.json
Netherlands/NH-RIVM-45803/2021	EPI_ISL_3137876	Dutch COVID-19 response team	National Institute for Public Health and the Environment (RIVM)	Adam Meijer et al	https://www.epicov.org/acknowledgement/78/76/EPI_ISL_3137876.json
Netherlands/NH-RIVM-40413/2021	EPI_ISL_2673139	Dutch COVID-19 response team	National Institute for Public Health and the Environment (RIVM)	Adam Meijer et al	https://www.epicov.org/acknowledgement/31/39/EPI_ISL_2673139.json
Netherlands/GE-RIVM-43194/2021	EPI_ISL_3056817	Dutch COVID-19 response team	National Institute for Public Health and the Environment (RIVM)	Adam Meijer et al	https://www.epicov.org/acknowledgement/68/17/EPI_ISL_3056817.json
Netherlands/NB-RIVM-43885/2021	EPI_ISL_3057508	Dutch COVID-19 response team	National Institute for Public Health and the Environment (RIVM)	Adam Meijer et al	https://www.epicov.org/acknowledgement/75/08/EPI_ISL_3057508.json
Netherlands/ZH-RIVM-41695/2021	EPI_ISL_2862974	Dutch COVID-19 response team	National Institute for Public Health and the Environment (RIVM)	Adam Meijer et al	https://www.epicov.org/acknowledgement/29/74/EPI_ISL_2862974.json
Netherlands/NH-RIVM-41911/2021	EPI_ISL_2862926	Dutch COVID-19 response team	National Institute for Public Health and the Environment (RIVM)	Adam Meijer et al	https://www.epicov.org/acknowledgement/29/26/EPI_ISL_2862926.json
Netherlands/GE-RIVM-45987/2021	EPI_ISL_3138061	Dutch COVID-19 response team	National Institute for Public Health and the Environment (RIVM)	Adam Meijer et al	https://www.epicov.org/acknowledgement/80/61/EPI_ISL_3138061.json
Netherlands/ZH-RIVM-37887/2021	EPI_ISL_2476329	Dutch COVID-19 response team	National Institute for Public Health and the Environment (RIVM)	Adam Meijer et al	https://www.epicov.org/acknowledgement/63/29/EPI_ISL_2476329.json
Netherlands/UT-RIVM-42595/2021	EPI_ISL_2981543	Dutch COVID-19 response team	National Institute for Public Health and the Environment (RIVM)	Adam Meijer et al	https://www.epicov.org/acknowledgement/15/43/EPI_ISL_2981543.json
Netherlands/UT-RIVM-43548/2021	EPI_ISL_3057171	Dutch COVID-19 response team	National Institute for Public Health and the Environment (RIVM)	Adam Meijer et al	https://www.epicov.org/acknowledgement/71/71/EPI_ISL_3057171.json
Netherlands/GE-RIVM-45953/2021	EPI_ISL_3138027	Dutch COVID-19 response team	National Institute for Public Health and the Environment (RIVM)	Adam Meijer et al	https://www.epicov.org/acknowledgement/80/27/EPI_ISL_3138027.json
Netherlands/NB-RIVM-43881/2021	EPI_ISL_3057504	Dutch COVID-19 response team	National Institute for Public Health and the Environment (RIVM)	Adam Meijer et al	https://www.epicov.org/acknowledgement/75/04/EPI_ISL_3057504.json
Netherlands/ZH-RIVM-43443/2021	EPI_ISL_3057066	Dutch COVID-19 response team	National Institute for Public Health and the Environment (RIVM)	Adam Meijer et al	https://www.epicov.org/acknowledgement/70/66/EPI_ISL_3057066.json
Netherlands/NH-RIVM-45201/2021	EPI_ISL_3137273	Dutch COVID-19 response team	National Institute for Public Health and the Environment (RIVM)	Adam Meijer et al	https://www.epicov.org/acknowledgement/72/73/EPI_ISL_3137273.json
Netherlands/NH-RIVM-44913/2021	EPI_ISL_3136985	Dutch COVID-19 response team	National Institute for Public Health and the Environment (RIVM)	Adam Meijer et al	https://www.epicov.org/acknowledgement/69/85/EPI_ISL_3136985.json
Netherlands/NH-RIVM-42424/2021	EPI_ISL_2981377	Dutch COVID-19 response team	National Institute for Public Health and the Environment (RIVM)	Adam Meijer et al	https://www.epicov.org/acknowledgement/13/77/EPI_ISL_2981377.json
Netherlands/ZH-EMC-3018/2021	EPI_ISL_3135967	Dutch COVID-19 response team	Erasmus Medical Center	Bas Oude Munnink et al	https://www.epicov.org/acknowledgement/59/67/EPI_ISL_3135967.json
Netherlands/GE-RIVM-46022/2021	EPI_ISL_3138096	Dutch COVID-19 response team	National Institute for Public Health and the Environment (RIVM)	Adam Meijer et al	https://www.epicov.org/acknowledgement/80/96/EPI_ISL_3138096.json
Netherlands/NH-RIVM-43283/2021	EPI_ISL_3056906	Dutch COVID-19 response team	National Institute for Public Health and the Environment (RIVM)	Adam Meijer et al	https://www.epicov.org/acknowledgement/69/06/EPI_ISL_3056906.json
Netherlands/ZH-EMC-3041/2021	EPI_ISL_3135989	Dutch COVID-19 response team	Erasmus Medical Center	Bas Oude Munnink et al	https://www.epicov.org/acknowledgement/59/89/EPI_ISL_3135989.json
Netherlands/NB-RIVM-43635/2021	EPI_ISL_3057258	Dutch COVID-19 response team	National Institute for Public Health and the Environment (RIVM)	Adam Meijer et al	https://www.epicov.org/acknowledgement/72/58/EPI_ISL_3057258.json
Netherlands/NB-RIVM-43835/2021	EPI_ISL_3057458	Dutch COVID-19 response team	National Institute for Public Health and the Environment (RIVM)	Adam Meijer et al	https://www.epicov.org/acknowledgement/74/58/EPI_ISL_3057458.json
Netherlands/NH-RIVM-43189/2021	EPI_ISL_3056812	Dutch COVID-19 response team	National Institute for Public Health and the Environment (RIVM)	Adam Meijer et al	https://www.epicov.org/acknowledgement/68/12/EPI_ISL_3056812.json
Netherlands/NH-RIVM-46117/2021	EPI_ISL_3138192	Dutch COVID-19 response team	National Institute for Public Health and the Environment (RIVM)	Adam Meijer et al	https://www.epicov.org/acknowledgement/81/92/EPI_ISL_3138192.json
Netherlands/ZH-RIVM-45574/2021	EPI_ISL_3137647	Dutch COVID-19 response team	National Institute for Public Health and the Environment (RIVM)	Adam Meijer et al	https://www.epicov.org/acknowledgement/76/47/EPI_ISL_3137647.json
Netherlands/ZH-RIVM-45526/2021	EPI_ISL_3137599	Dutch COVID-19 response team	National Institute for Public Health and the Environment (RIVM)	Adam Meijer et al	https://www.epicov.org/acknowledgement/75/99/EPI_ISL_3137599.json
Netherlands/UT-RIVM-44663/2021	EPI_ISL_3136735	Dutch COVID-19 response team	National Institute for Public Health and the Environment (RIVM)	Adam Meijer et al	https://www.epicov.org/acknowledgement/67/35/EPI_ISL_3136735.json
Netherlands/NB-RIVM-43956/2021	EPI_ISL_3057579	Dutch COVID-19 response team	National Institute for Public Health and the Environment (RIVM)	Adam Meijer et al	https://www.epicov.org/acknowledgement/75/79/EPI_ISL_3057579.json
Netherlands/ZH-RIVM-46093/2021	EPI_ISL_3138167	Dutch COVID-19 response team	National Institute for Public Health and the Environment (RIVM)	Adam Meijer et al	https://www.epicov.org/acknowledgement/81/67/EPI_ISL_3138167.json
Netherlands/LI-RIVM-46087/2021	EPI_ISL_3138161	Dutch COVID-19 response team	National Institute for Public Health and the Environment (RIVM)	Adam Meijer et al	https://www.epicov.org/acknowledgement/81/61/EPI_ISL_3138161.json
Netherlands/ZH-RIVM-44076/2021	EPI_ISL_3057699	Dutch COVID-19 response team	National Institute for Public Health and the Environment (RIVM)	Adam Meijer et al	https://www.epicov.org/acknowledgement/76/99/EPI_ISL_3057699.json
Netherlands/UT-RIVM-43347/2021	EPI_ISL_3056970	Dutch COVID-19 response team	National Institute for Public Health and the Environment (RIVM)	Adam Meijer et al	https://www.epicov.org/acknowledgement/69/70/EPI_ISL_3056970.json
Netherlands/UT-RIVM-45297/2021	EPI_ISL_3137369	Dutch COVID-19 response team	National Institute for Public Health and the Environment (RIVM)	Adam Meijer et al	https://www.epicov.org/acknowledgement/73/69/EPI_ISL_3137369.json
Netherlands/ZH-RIVM-42915/2021	EPI_ISL_2981789	Dutch COVID-19 response team	National Institute for Public Health and the Environment (RIVM)	Adam Meijer et al	https://www.epicov.org/acknowledgement/17/89/EPI_ISL_2981789.json
Netherlands/ZH-RIVM-46038/2021	EPI_ISL_3138112	Dutch COVID-19 response team	National Institute for Public Health and the Environment (RIVM)	Adam Meijer et al	https://www.epicov.org/acknowledgement/81/12/EPI_ISL_3138112.json
Netherlands/UT-RIVM-44895/2021	EPI_ISL_3136967	Dutch COVID-19 response team	National Institute for Public Health and the Environment (RIVM)	Adam Meijer et al	https://www.epicov.org/acknowledgement/69/67/EPI_ISL_3136967.json
Netherlands/ZH-EMC-2979/2021	EPI_ISL_3135936	Dutch COVID-19 response team	Erasmus Medical Center	Bas Oude Munnink et al	https://www.epicov.org/acknowledgement/59/36/EPI_ISL_3135936.json
Netherlands/UT-RIVM-43598/2021	EPI_ISL_3057221	Dutch COVID-19 response team	National Institute for Public Health and the Environment (RIVM)	Adam Meijer et al	https://www.epicov.org/acknowledgement/72/21/EPI_ISL_3057221.json
Netherlands/NB-MVD-CWGS2101536/2021	EPI_ISL_3136536	Microvida	Microvida	Suzan D. Pas et al	https://www.epicov.org/acknowledgement/65/36/EPI_ISL_3136536.json
Netherlands/NH-RIVM-45217/2021	EPI_ISL_3137289	Dutch COVID-19 response team	National Institute for Public Health and the Environment (RIVM)	Adam Meijer et al	https://www.epicov.org/acknowledgement/72/89/EPI_ISL_3137289.json
Netherlands/NH-RIVM-42351/2021	EPI_ISL_2981363	Dutch COVID-19 response team	National Institute for Public Health and the Environment (RIVM)	Adam Meijer et al	https://www.epicov.org/acknowledgement/13/63/EPI_ISL_2981363.json
Netherlands/NB-RIVM-43788/2021	EPI_ISL_3057411	Dutch COVID-19 response team	National Institute for Public Health and the Environment (RIVM)	Adam Meijer et al	https://www.epicov.org/acknowledgement/74/11/EPI_ISL_3057411.json
Netherlands/NB-RIVM-43886/2021	EPI_ISL_3057509	Dutch COVID-19 response team	National Institute for Public Health and the Environment (RIVM)	Adam Meijer et al	https://www.epicov.org/acknowledgement/75/09/EPI_ISL_3057509.json
Netherlands/GE-RIVM-45226/2021	EPI_ISL_3137298	Dutch COVID-19 response team	National Institute for Public Health and the Environment (RIVM)	Adam Meijer et al	https://www.epicov.org/acknowledgement/72/98/EPI_ISL_3137298.json
Netherlands/OV-RIVM-42907/2021	EPI_ISL_2981461	Dutch COVID-19 response team	National Institute for Public Health and the Environment (RIVM)	Adam Meijer et al	https://www.epicov.org/acknowledgement/14/61/EPI_ISL_2981461.json
Netherlands/DR-UMCG-MMB_2514/2021	EPI_ISL_3152188	UMC Groningen, Clinical Virology, Department of Medical Microbiology and Infection Prevention	UMC Groningen, Clinical Virology, Department of Medical Microbiology and Infection Prevention	Hubert Niesters et al	https://www.epicov.org/acknowledgement/21/88/EPI_ISL_3152188.json
Netherlands/GR-UMCG-MMB_2155/2021	EPI_ISL_2983743	UMC Groningen, Clinical Virology, Department of Medical Microbiology and Infection Prevention	UMC Groningen, Clinical Virology, Department of Medical Microbiology and Infection Prevention	Hubert Niesters et al	https://www.epicov.org/acknowledgement/37/43/EPI_ISL_2983743.json
Netherlands/UT-RIVM-43700/2021	EPI_ISL_3057323	Dutch COVID-19 response team	National Institute for Public Health and the Environment (RIVM)	Adam Meijer et al	https://www.epicov.org/acknowledgement/73/23/EPI_ISL_3057323.json
Netherlands/UT-RIVM-43687/2021	EPI_ISL_3057310	Dutch COVID-19 response team	National Institute for Public Health and the Environment (RIVM)	Adam Meijer et al	https://www.epicov.org/acknowledgement/73/10/EPI_ISL_3057310.json
Netherlands/NB-RIVM-45171/2021	EPI_ISL_3137243	Dutch COVID-19 response team	National Institute for Public Health and the Environment (RIVM)	Adam Meijer et al	https://www.epicov.org/acknowledgement/72/43/EPI_ISL_3137243.json
Netherlands/GR-UMCG-MMB_2367/2021	EPI_ISL_3062598	UMC Groningen, Clinical Virology, Department of Medical Microbiology and Infection Prevention	UMC Groningen, Clinical Virology, Department of Medical Microbiology and Infection Prevention	Hubert Niesters et al	https://www.epicov.org/acknowledgement/25/98/EPI_ISL_3062598.json
Netherlands/UT-RIVM-44634/2021	EPI_ISL_3136706	Dutch COVID-19 response team	National Institute for Public Health and the Environment (RIVM)	Adam Meijer et al	https://www.epicov.org/acknowledgement/67/06/EPI_ISL_3136706.json
Netherlands/UT-RIVM-41764/2021	EPI_ISL_2862890	Dutch COVID-19 response team	National Institute for Public Health and the Environment (RIVM)	Adam Meijer et al	https://www.epicov.org/acknowledgement/28/90/EPI_ISL_2862890.json
Netherlands/NH-RIVM-43244/2021	EPI_ISL_3056867	Dutch COVID-19 response team	National Institute for Public Health and the Environment (RIVM)	Adam Meijer et al	https://www.epicov.org/acknowledgement/68/67/EPI_ISL_3056867.json
Netherlands/NH-RIVM-44799/2021	EPI_ISL_3136871	Dutch COVID-19 response team	National Institute for Public Health and the Environment (RIVM)	Adam Meijer et al	https://www.epicov.org/acknowledgement/68/71/EPI_ISL_3136871.json
Netherlands/DR-UMCG-MMB_2361/2021	EPI_ISL_3062593	UMC Groningen, Clinical Virology, Department of Medical Microbiology and Infection Prevention	UMC Groningen, Clinical Virology, Department of Medical Microbiology and Infection Prevention	Hubert Niesters et al	https://www.epicov.org/acknowledgement/25/93/EPI_ISL_3062593.json
Netherlands/ZH-RIVM-45970/2021	EPI_ISL_3138044	Dutch COVID-19 response team	National Institute for Public Health and the Environment (RIVM)	Adam Meijer et al	https://www.epicov.org/acknowledgement/80/44/EPI_ISL_3138044.json
Netherlands/GE-RIVM-40717/2021	EPI_ISL_2788248	Dutch COVID-19 response team	National Institute for Public Health and the Environment (RIVM)	Adam Meijer et al	https://www.epicov.org/acknowledgement/82/48/EPI_ISL_2788248.json
Netherlands/UT-RIVM-44834/2021	EPI_ISL_3136906	Dutch COVID-19 response team	National Institute for Public Health and the Environment (RIVM)	Adam Meijer et al	https://www.epicov.org/acknowledgement/69/06/EPI_ISL_3136906.json
Netherlands/GE-RIVM-41712/2021	EPI_ISL_2862980	Dutch COVID-19 response team	National Institute for Public Health and the Environment (RIVM)	Adam Meijer et al	https://www.epicov.org/acknowledgement/29/80/EPI_ISL_2862980.json
Netherlands/NH-RIVM-45047/2021	EPI_ISL_3137119	Dutch COVID-19 response team	National Institute for Public Health and the Environment (RIVM)	Adam Meijer et al	https://www.epicov.org/acknowledgement/71/19/EPI_ISL_3137119.json
Netherlands/ZH-EMC-3125/2021	EPI_ISL_3136073	Dutch COVID-19 response team	Erasmus Medical Center	Bas Oude Munnink et al	https://www.epicov.org/acknowledgement/60/73/EPI_ISL_3136073.json
Netherlands/NH-RIVM-42433/2021	EPI_ISL_2981379	Dutch COVID-19 response team	National Institute for Public Health and the Environment (RIVM)	Adam Meijer et al	https://www.epicov.org/acknowledgement/13/79/EPI_ISL_2981379.json
Netherlands/LI-RIVM-45418/2021	EPI_ISL_3137490	Dutch COVID-19 response team	National Institute for Public Health and the Environment (RIVM)	Adam Meijer et al	https://www.epicov.org/acknowledgement/74/90/EPI_ISL_3137490.json
Netherlands/GE-RIVM-40826/2021	EPI_ISL_2788275	Dutch COVID-19 response team	National Institute for Public Health and the Environment (RIVM)	Adam Meijer et al	https://www.epicov.org/acknowledgement/82/75/EPI_ISL_2788275.json
Netherlands/ZH-EMC-3083/2021	EPI_ISL_3136029	Dutch COVID-19 response team	Erasmus Medical Center	Bas Oude Munnink et al	https://www.epicov.org/acknowledgement/60/29/EPI_ISL_3136029.json
Netherlands/ZH-RIVM-45395/2021	EPI_ISL_3137467	Dutch COVID-19 response team	National Institute for Public Health and the Environment (RIVM)	Adam Meijer et al	https://www.epicov.org/acknowledgement/74/67/EPI_ISL_3137467.json
Netherlands/ZH-RIVM-45519/2021	EPI_ISL_3137592	Dutch COVID-19 response team	National Institute for Public Health and the Environment (RIVM)	Adam Meijer et al	https://www.epicov.org/acknowledgement/75/92/EPI_ISL_3137592.json
Netherlands/OV-RIVM-43063/2021	EPI_ISL_2981487	Dutch COVID-19 response team	National Institute for Public Health and the Environment (RIVM)	Adam Meijer et al	https://www.epicov.org/acknowledgement/14/87/EPI_ISL_2981487.json
Netherlands/OV-RIVM-45458/2021	EPI_ISL_3137530	Dutch COVID-19 response team	National Institute for Public Health and the Environment (RIVM)	Adam Meijer et al	https://www.epicov.org/acknowledgement/75/30/EPI_ISL_3137530.json
Netherlands/ZE-RIVM-44390/2021	EPI_ISL_3058015	Dutch COVID-19 response team	National Institute for Public Health and the Environment (RIVM)	Adam Meijer et al	https://www.epicov.org/acknowledgement/80/15/EPI_ISL_3058015.json
Netherlands/UT-UMCU-2307081/2021	EPI_ISL_2658330	UMC Utrecht	UMC Utrecht	Rob Schuurman et al	https://www.epicov.org/acknowledgement/83/30/EPI_ISL_2658330.json
Netherlands/UT-RIVM-42744/2021	EPI_ISL_2981599	Dutch COVID-19 response team	National Institute for Public Health and the Environment (RIVM)	Adam Meijer et al	https://www.epicov.org/acknowledgement/15/99/EPI_ISL_2981599.json
Netherlands/OV-RIVM-40797/2021	EPI_ISL_2788270	Dutch COVID-19 response team	National Institute for Public Health and the Environment (RIVM)	Adam Meijer et al	https://www.epicov.org/acknowledgement/82/70/EPI_ISL_2788270.json
Netherlands/NH-RIVM-41709/2021	EPI_ISL_2863114	Dutch COVID-19 response team	National Institute for Public Health and the Environment (RIVM)	Adam Meijer et al	https://www.epicov.org/acknowledgement/31/14/EPI_ISL_2863114.json
Netherlands/ZH-RIVM-45859/2021	EPI_ISL_3137932	Dutch COVID-19 response team	National Institute for Public Health and the Environment (RIVM)	Adam Meijer et al	https://www.epicov.org/acknowledgement/79/32/EPI_ISL_3137932.json
Netherlands/UT-RIVM-43696/2021	EPI_ISL_3057319	Dutch COVID-19 response team	National Institute for Public Health and the Environment (RIVM)	Adam Meijer et al	https://www.epicov.org/acknowledgement/73/19/EPI_ISL_3057319.json
Netherlands/ZH-RIVM-45628/2021	EPI_ISL_3137701	Dutch COVID-19 response team	National Institute for Public Health and the Environment (RIVM)	Adam Meijer et al	https://www.epicov.org/acknowledgement/77/01/EPI_ISL_3137701.json
Netherlands/NH-RIVM-43486/2021	EPI_ISL_3057109	Dutch COVID-19 response team	National Institute for Public Health and the Environment (RIVM)	Adam Meijer et al	https://www.epicov.org/acknowledgement/71/09/EPI_ISL_3057109.json
Netherlands/OV-UMCG-MMB_2362/2021	EPI_ISL_3062594	UMC Groningen, Clinical Virology, Department of Medical Microbiology and Infection Prevention	UMC Groningen, Clinical Virology, Department of Medical Microbiology and Infection Prevention	Hubert Niesters et al	https://www.epicov.org/acknowledgement/25/94/EPI_ISL_3062594.json
Netherlands/NB-RIVM-45157/2021	EPI_ISL_3137229	Dutch COVID-19 response team	National Institute for Public Health and the Environment (RIVM)	Adam Meijer et al	https://www.epicov.org/acknowledgement/72/29/EPI_ISL_3137229.json
Netherlands/UT-EMC-435/2021	EPI_ISL_3136044	Dutch COVID-19 response team	Erasmus Medical Center	Bas Oude Munnink et al	https://www.epicov.org/acknowledgement/60/44/EPI_ISL_3136044.json
Netherlands/ZH-EMC-3153/2021	EPI_ISL_3136094	Dutch COVID-19 response team	Erasmus Medical Center	Bas Oude Munnink et al	https://www.epicov.org/acknowledgement/60/94/EPI_ISL_3136094.json
Netherlands/NH-RIVM-43386/2021	EPI_ISL_3057009	Dutch COVID-19 response team	National Institute for Public Health and the Environment (RIVM)	Adam Meijer et al	https://www.epicov.org/acknowledgement/70/09/EPI_ISL_3057009.json
Netherlands/GR-RIVM-43766/2021	EPI_ISL_3057389	Dutch COVID-19 response team	National Institute for Public Health and the Environment (RIVM)	Adam Meijer et al	https://www.epicov.org/acknowledgement/73/89/EPI_ISL_3057389.json
Netherlands/NB-RIVM-45169/2021	EPI_ISL_3137241	Dutch COVID-19 response team	National Institute for Public Health and the Environment (RIVM)	Adam Meijer et al	https://www.epicov.org/acknowledgement/72/41/EPI_ISL_3137241.json
Netherlands/NB-RIVM-45826/2021	EPI_ISL_3137899	Dutch COVID-19 response team	National Institute for Public Health and the Environment (RIVM)	Adam Meijer et al	https://www.epicov.org/acknowledgement/78/99/EPI_ISL_3137899.json
Netherlands/UT-RIVM-41294/2021	EPI_ISL_2788203	Dutch COVID-19 response team	National Institute for Public Health and the Environment (RIVM)	Adam Meijer et al	https://www.epicov.org/acknowledgement/82/03/EPI_ISL_2788203.json
Netherlands/NH-RIVM-46108/2021	EPI_ISL_3138183	Dutch COVID-19 response team	National Institute for Public Health and the Environment (RIVM)	Adam Meijer et al	https://www.epicov.org/acknowledgement/81/83/EPI_ISL_3138183.json
Netherlands/OV-RIVM-46381/2021	EPI_ISL_3138456	Dutch COVID-19 response team	National Institute for Public Health and the Environment (RIVM)	Adam Meijer et al	https://www.epicov.org/acknowledgement/84/56/EPI_ISL_3138456.json
Netherlands/ZH-RIVM-45993/2021	EPI_ISL_3138067	Dutch COVID-19 response team	National Institute for Public Health and the Environment (RIVM)	Adam Meijer et al	https://www.epicov.org/acknowledgement/80/67/EPI_ISL_3138067.json
Netherlands/ZH-EMC-3001/2021	EPI_ISL_3135956	Dutch COVID-19 response team	Erasmus Medical Center	Bas Oude Munnink et al	https://www.epicov.org/acknowledgement/59/56/EPI_ISL_3135956.json
Netherlands/DR-RIVM-45966/2021	EPI_ISL_3138040	Dutch COVID-19 response team	National Institute for Public Health and the Environment (RIVM)	Adam Meijer et al	https://www.epicov.org/acknowledgement/80/40/EPI_ISL_3138040.json
Netherlands/UT-EMC-430/2021	EPI_ISL_2860632	Dutch COVID-19 response team	Erasmus Medical Center	Bas Oude Munnink et al	https://www.epicov.org/acknowledgement/06/32/EPI_ISL_2860632.json
Netherlands/ZH-RIVM-44056/2021	EPI_ISL_3057679	Dutch COVID-19 response team	National Institute for Public Health and the Environment (RIVM)	Adam Meijer et al	https://www.epicov.org/acknowledgement/76/79/EPI_ISL_3057679.json
Netherlands/NH-RIVM-45227/2021	EPI_ISL_3137299	Dutch COVID-19 response team	National Institute for Public Health and the Environment (RIVM)	Adam Meijer et al	https://www.epicov.org/acknowledgement/72/99/EPI_ISL_3137299.json
Netherlands/ZH-EMC-2888/2021	EPI_ISL_2860528	Dutch COVID-19 response team	Erasmus Medical Center	Bas Oude Munnink et al	https://www.epicov.org/acknowledgement/05/28/EPI_ISL_2860528.json
Netherlands/OV-RIVM-43024/2021	EPI_ISL_2981482	Dutch COVID-19 response team	National Institute for Public Health and the Environment (RIVM)	Adam Meijer et al	https://www.epicov.org/acknowledgement/14/82/EPI_ISL_2981482.json
Netherlands/ZH-EMC-2971/2021	EPI_ISL_2860630	Dutch COVID-19 response team	Erasmus Medical Center	Bas Oude Munnink et al	https://www.epicov.org/acknowledgement/06/30/EPI_ISL_2860630.json
Netherlands/UT-RIVM-43330/2021	EPI_ISL_3056953	Dutch COVID-19 response team	National Institute for Public Health and the Environment (RIVM)	Adam Meijer et al	https://www.epicov.org/acknowledgement/69/53/EPI_ISL_3056953.json
Netherlands/ZH-MVD-CWGS2101316/2021	EPI_ISL_2957459	Microvida	Microvida	Suzan D. Pas et al	https://www.epicov.org/acknowledgement/74/59/EPI_ISL_2957459.json
Netherlands/NB-MVD-CWGS2101496/2021	EPI_ISL_3136499	Microvida	Microvida	Suzan D. Pas et al	https://www.epicov.org/acknowledgement/64/99/EPI_ISL_3136499.json
Netherlands/GE-UMCG-MMB_2397/2021	EPI_ISL_3062628	UMC Groningen, Clinical Virology, Department of Medical Microbiology and Infection Prevention	UMC Groningen, Clinical Virology, Department of Medical Microbiology and Infection Prevention	Hubert Niesters et al	https://www.epicov.org/acknowledgement/26/28/EPI_ISL_3062628.json
Netherlands/UT-RIVM-41895/2021	EPI_ISL_2863222	Dutch COVID-19 response team	National Institute for Public Health and the Environment (RIVM)	Adam Meijer et al	https://www.epicov.org/acknowledgement/32/22/EPI_ISL_2863222.json
Netherlands/FR-RIVM-46058/2021	EPI_ISL_3138132	Dutch COVID-19 response team	National Institute for Public Health and the Environment (RIVM)	Adam Meijer et al	https://www.epicov.org/acknowledgement/81/32/EPI_ISL_3138132.json
Netherlands/NB-RIVM-45158/2021	EPI_ISL_3137230	Dutch COVID-19 response team	National Institute for Public Health and the Environment (RIVM)	Adam Meijer et al	https://www.epicov.org/acknowledgement/72/30/EPI_ISL_3137230.json
Netherlands/UT-RIVM-43579/2021	EPI_ISL_3057202	Dutch COVID-19 response team	National Institute for Public Health and the Environment (RIVM)	Adam Meijer et al	https://www.epicov.org/acknowledgement/72/02/EPI_ISL_3057202.json
Netherlands/NH-RIVM-45825/2021	EPI_ISL_3137898	Dutch COVID-19 response team	National Institute for Public Health and the Environment (RIVM)	Adam Meijer et al	https://www.epicov.org/acknowledgement/78/98/EPI_ISL_3137898.json
Netherlands/NH-RIVM-45587/2021	EPI_ISL_3137660	Dutch COVID-19 response team	National Institute for Public Health and the Environment (RIVM)	Adam Meijer et al	https://www.epicov.org/acknowledgement/76/60/EPI_ISL_3137660.json
Netherlands/UT-RIVM-43288/2021	EPI_ISL_3056911	Dutch COVID-19 response team	National Institute for Public Health and the Environment (RIVM)	Adam Meijer et al	https://www.epicov.org/acknowledgement/69/11/EPI_ISL_3056911.json
Netherlands/UT-RIVM-44827/2021	EPI_ISL_3136899	Dutch COVID-19 response team	National Institute for Public Health and the Environment (RIVM)	Adam Meijer et al	https://www.epicov.org/acknowledgement/68/99/EPI_ISL_3136899.json
Netherlands/NB-RIVM-40091/2021	EPI_ISL_2672817	Dutch COVID-19 response team	National Institute for Public Health and the Environment (RIVM)	Adam Meijer et al	https://www.epicov.org/acknowledgement/28/17/EPI_ISL_2672817.json
Netherlands/NH-RIVM-43174/2021	EPI_ISL_3056797	Dutch COVID-19 response team	National Institute for Public Health and the Environment (RIVM)	Adam Meijer et al	https://www.epicov.org/acknowledgement/67/97/EPI_ISL_3056797.json
Netherlands/NH-RIVM-37580/2021	EPI_ISL_2476324	Dutch COVID-19 response team	National Institute for Public Health and the Environment (RIVM)	Adam Meijer et al	https://www.epicov.org/acknowledgement/63/24/EPI_ISL_2476324.json
Netherlands/UT-RIVM-43349/2021	EPI_ISL_3056972	Dutch COVID-19 response team	National Institute for Public Health and the Environment (RIVM)	Adam Meijer et al	https://www.epicov.org/acknowledgement/69/72/EPI_ISL_3056972.json
Netherlands/NH-RIVM-43429/2021	EPI_ISL_3057052	Dutch COVID-19 response team	National Institute for Public Health and the Environment (RIVM)	Adam Meijer et al	https://www.epicov.org/acknowledgement/70/52/EPI_ISL_3057052.json
Netherlands/NH-RIVM-43663/2021	EPI_ISL_3057286	Dutch COVID-19 response team	National Institute for Public Health and the Environment (RIVM)	Adam Meijer et al	https://www.epicov.org/acknowledgement/72/86/EPI_ISL_3057286.json
Netherlands/GE-RIVM-40980/2021	EPI_ISL_2788302	Dutch COVID-19 response team	National Institute for Public Health and the Environment (RIVM)	Adam Meijer et al	https://www.epicov.org/acknowledgement/83/02/EPI_ISL_2788302.json
Netherlands/ZH-RIVM-42941/2021	EPI_ISL_2981804	Dutch COVID-19 response team	National Institute for Public Health and the Environment (RIVM)	Adam Meijer et al	https://www.epicov.org/acknowledgement/18/04/EPI_ISL_2981804.json
Netherlands/GR-UMCG-MMB_2229/2021	EPI_ISL_2988921	UMC Groningen, Clinical Virology, Department of Medical Microbiology and Infection Prevention	UMC Groningen, Clinical Virology, Department of Medical Microbiology and Infection Prevention	Hubert Niesters et al	https://www.epicov.org/acknowledgement/89/21/EPI_ISL_2988921.json
Netherlands/UT-RIVM-44701/2021	EPI_ISL_3136773	Dutch COVID-19 response team	National Institute for Public Health and the Environment (RIVM)	Adam Meijer et al	https://www.epicov.org/acknowledgement/67/73/EPI_ISL_3136773.json
Netherlands/UT-RIVM-46112/2021	EPI_ISL_3138187	Dutch COVID-19 response team	National Institute for Public Health and the Environment (RIVM)	Adam Meijer et al	https://www.epicov.org/acknowledgement/81/87/EPI_ISL_3138187.json
Netherlands/DR-UMCG-MMB_2243/2021	EPI_ISL_2988933	UMC Groningen, Clinical Virology, Department of Medical Microbiology and Infection Prevention	UMC Groningen, Clinical Virology, Department of Medical Microbiology and Infection Prevention	Hubert Niesters et al	https://www.epicov.org/acknowledgement/89/33/EPI_ISL_2988933.json
Netherlands/UT-RIVM-46115/2021	EPI_ISL_3138190	Dutch COVID-19 response team	National Institute for Public Health and the Environment (RIVM)	Adam Meijer et al	https://www.epicov.org/acknowledgement/81/90/EPI_ISL_3138190.json
Netherlands/NB-RIVM-45048/2021	EPI_ISL_3137120	Dutch COVID-19 response team	National Institute for Public Health and the Environment (RIVM)	Adam Meijer et al	https://www.epicov.org/acknowledgement/71/20/EPI_ISL_3137120.json
Netherlands/NB-RIVM-44406/2021	EPI_ISL_3058031	Dutch COVID-19 response team	National Institute for Public Health and the Environment (RIVM)	Adam Meijer et al	https://www.epicov.org/acknowledgement/80/31/EPI_ISL_3058031.json
Netherlands/LI-RIVM-46382/2021	EPI_ISL_3138457	Dutch COVID-19 response team	National Institute for Public Health and the Environment (RIVM)	Adam Meijer et al	https://www.epicov.org/acknowledgement/84/57/EPI_ISL_3138457.json
Netherlands/ZH-RIVM-45565/2021	EPI_ISL_3137638	Dutch COVID-19 response team	National Institute for Public Health and the Environment (RIVM)	Adam Meijer et al	https://www.epicov.org/acknowledgement/76/38/EPI_ISL_3137638.json
Netherlands/LI-RIVM-46391/2021	EPI_ISL_3138466	Dutch COVID-19 response team	National Institute for Public Health and the Environment (RIVM)	Adam Meijer et al	https://www.epicov.org/acknowledgement/84/66/EPI_ISL_3138466.json
Netherlands/GR-RIVM-45176/2021	EPI_ISL_3137248	Dutch COVID-19 response team	National Institute for Public Health and the Environment (RIVM)	Adam Meijer et al	https://www.epicov.org/acknowledgement/72/48/EPI_ISL_3137248.json
Netherlands/NH-RIVM-45183/2021	EPI_ISL_3137255	Dutch COVID-19 response team	National Institute for Public Health and the Environment (RIVM)	Adam Meijer et al	https://www.epicov.org/acknowledgement/72/55/EPI_ISL_3137255.json
Netherlands/OV-RIVM-42824/2021	EPI_ISL_2981440	Dutch COVID-19 response team	National Institute for Public Health and the Environment (RIVM)	Adam Meijer et al	https://www.epicov.org/acknowledgement/14/40/EPI_ISL_2981440.json
Netherlands/NH-RIVM-42706/2021	EPI_ISL_2981421	Dutch COVID-19 response team	National Institute for Public Health and the Environment (RIVM)	Adam Meijer et al	https://www.epicov.org/acknowledgement/14/21/EPI_ISL_2981421.json
Netherlands/NH-RIVM-43147/2021	EPI_ISL_3056770	Dutch COVID-19 response team	National Institute for Public Health and the Environment (RIVM)	Adam Meijer et al	https://www.epicov.org/acknowledgement/67/70/EPI_ISL_3056770.json
Netherlands/NH-EMC-223/2021	EPI_ISL_2860522	Dutch COVID-19 response team	Erasmus Medical Center	Bas Oude Munnink et al	https://www.epicov.org/acknowledgement/05/22/EPI_ISL_2860522.json
Netherlands/FL-RIVM-43792/2021	EPI_ISL_3057415	Dutch COVID-19 response team	National Institute for Public Health and the Environment (RIVM)	Adam Meijer et al	https://www.epicov.org/acknowledgement/74/15/EPI_ISL_3057415.json
Netherlands/GR-RIVM-45391/2021	EPI_ISL_3137463	Dutch COVID-19 response team	National Institute for Public Health and the Environment (RIVM)	Adam Meijer et al	https://www.epicov.org/acknowledgement/74/63/EPI_ISL_3137463.json
Netherlands/UT-RIVM-44977/2021	EPI_ISL_3137049	Dutch COVID-19 response team	National Institute for Public Health and the Environment (RIVM)	Adam Meijer et al	https://www.epicov.org/acknowledgement/70/49/EPI_ISL_3137049.json
Netherlands/ZH-RIVM-44676/2021	EPI_ISL_3136748	Dutch COVID-19 response team	National Institute for Public Health and the Environment (RIVM)	Adam Meijer et al	https://www.epicov.org/acknowledgement/67/48/EPI_ISL_3136748.json
Netherlands/ZH-EMC-3005/2021	EPI_ISL_3135960	Dutch COVID-19 response team	Erasmus Medical Center	Bas Oude Munnink et al	https://www.epicov.org/acknowledgement/59/60/EPI_ISL_3135960.json
Netherlands/NB-RIVM-43942/2021	EPI_ISL_3057565	Dutch COVID-19 response team	National Institute for Public Health and the Environment (RIVM)	Adam Meijer et al	https://www.epicov.org/acknowledgement/75/65/EPI_ISL_3057565.json
Netherlands/ZE-MVD-CWGS2101383/2021	EPI_ISL_3047935	Microvida	Microvida	Suzan D. Pas et al	https://www.epicov.org/acknowledgement/79/35/EPI_ISL_3047935.json
Netherlands/GE-RIVM-45327/2021	EPI_ISL_3137399	Dutch COVID-19 response team	National Institute for Public Health and the Environment (RIVM)	Adam Meijer et al	https://www.epicov.org/acknowledgement/73/99/EPI_ISL_3137399.json
Netherlands/ZH-RIVM-45388/2021	EPI_ISL_3137460	Dutch COVID-19 response team	National Institute for Public Health and the Environment (RIVM)	Adam Meijer et al	https://www.epicov.org/acknowledgement/74/60/EPI_ISL_3137460.json
Netherlands/GR-UMCG-MMB_2377/2021	EPI_ISL_3062608	UMC Groningen, Clinical Virology, Department of Medical Microbiology and Infection Prevention	UMC Groningen, Clinical Virology, Department of Medical Microbiology and Infection Prevention	Hubert Niesters et al	https://www.epicov.org/acknowledgement/26/08/EPI_ISL_3062608.json
Netherlands/DR-RIVM-45560/2021	EPI_ISL_3137633	Dutch COVID-19 response team	National Institute for Public Health and the Environment (RIVM)	Adam Meijer et al	https://www.epicov.org/acknowledgement/76/33/EPI_ISL_3137633.json
Netherlands/GE-RIVM-39870/2021	EPI_ISL_2672602	Dutch COVID-19 response team	National Institute for Public Health and the Environment (RIVM)	Adam Meijer et al	https://www.epicov.org/acknowledgement/26/02/EPI_ISL_2672602.json
Netherlands/UT-RIVM-43461/2021	EPI_ISL_3057084	Dutch COVID-19 response team	National Institute for Public Health and the Environment (RIVM)	Adam Meijer et al	https://www.epicov.org/acknowledgement/70/84/EPI_ISL_3057084.json
Netherlands/NB-RIVM-43577/2021	EPI_ISL_3057200	Dutch COVID-19 response team	National Institute for Public Health and the Environment (RIVM)	Adam Meijer et al	https://www.epicov.org/acknowledgement/72/00/EPI_ISL_3057200.json
Netherlands/FL-RIVM-42263/2021	EPI_ISL_2981066	Dutch COVID-19 response team	National Institute for Public Health and the Environment (RIVM)	Adam Meijer et al	https://www.epicov.org/acknowledgement/10/66/EPI_ISL_2981066.json
Netherlands/UT-RIVM-44908/2021	EPI_ISL_3136980	Dutch COVID-19 response team	National Institute for Public Health and the Environment (RIVM)	Adam Meijer et al	https://www.epicov.org/acknowledgement/69/80/EPI_ISL_3136980.json
Netherlands/UT-RIVM-44772/2021	EPI_ISL_3136844	Dutch COVID-19 response team	National Institute for Public Health and the Environment (RIVM)	Adam Meijer et al	https://www.epicov.org/acknowledgement/68/44/EPI_ISL_3136844.json
Netherlands/NB-RIVM-44200/2021	EPI_ISL_3057823	Dutch COVID-19 response team	National Institute for Public Health and the Environment (RIVM)	Adam Meijer et al	https://www.epicov.org/acknowledgement/78/23/EPI_ISL_3057823.json
Netherlands/NH-RIVM-44700/2021	EPI_ISL_3136772	Dutch COVID-19 response team	National Institute for Public Health and the Environment (RIVM)	Adam Meijer et al	https://www.epicov.org/acknowledgement/67/72/EPI_ISL_3136772.json
Netherlands/NB-RIVM-44289/2021	EPI_ISL_3057912	Dutch COVID-19 response team	National Institute for Public Health and the Environment (RIVM)	Adam Meijer et al	https://www.epicov.org/acknowledgement/79/12/EPI_ISL_3057912.json
Netherlands/UT-RIVM-43363/2021	EPI_ISL_3056986	Dutch COVID-19 response team	National Institute for Public Health and the Environment (RIVM)	Adam Meijer et al	https://www.epicov.org/acknowledgement/69/86/EPI_ISL_3056986.json
Netherlands/GE-RIVM-41287/2021	EPI_ISL_2788202	Dutch COVID-19 response team	National Institute for Public Health and the Environment (RIVM)	Adam Meijer et al	https://www.epicov.org/acknowledgement/82/02/EPI_ISL_2788202.json
Netherlands/NH-RIVM-44568/2021	EPI_ISL_3136640	Dutch COVID-19 response team	National Institute for Public Health and the Environment (RIVM)	Adam Meijer et al	https://www.epicov.org/acknowledgement/66/40/EPI_ISL_3136640.json
Netherlands/ZH-RIVM-42853/2021	EPI_ISL_2981744	Dutch COVID-19 response team	National Institute for Public Health and the Environment (RIVM)	Adam Meijer et al	https://www.epicov.org/acknowledgement/17/44/EPI_ISL_2981744.json
Netherlands/ZH-EMC-3134/2021	EPI_ISL_3136082	Dutch COVID-19 response team	Erasmus Medical Center	Bas Oude Munnink et al	https://www.epicov.org/acknowledgement/60/82/EPI_ISL_3136082.json
Netherlands/ZH-RIVM-45511/2021	EPI_ISL_3137584	Dutch COVID-19 response team	National Institute for Public Health and the Environment (RIVM)	Adam Meijer et al	https://www.epicov.org/acknowledgement/75/84/EPI_ISL_3137584.json
Netherlands/DR-RIVM-45513/2021	EPI_ISL_3137586	Dutch COVID-19 response team	National Institute for Public Health and the Environment (RIVM)	Adam Meijer et al	https://www.epicov.org/acknowledgement/75/86/EPI_ISL_3137586.json
Netherlands/FL-RIVM-45856/2021	EPI_ISL_3137929	Dutch COVID-19 response team	National Institute for Public Health and the Environment (RIVM)	Adam Meijer et al	https://www.epicov.org/acknowledgement/79/29/EPI_ISL_3137929.json
Netherlands/UT-RIVM-43820/2021	EPI_ISL_3057443	Dutch COVID-19 response team	National Institute for Public Health and the Environment (RIVM)	Adam Meijer et al	https://www.epicov.org/acknowledgement/74/43/EPI_ISL_3057443.json
Netherlands/NB-RIVM-44224/2021	EPI_ISL_3057847	Dutch COVID-19 response team	National Institute for Public Health and the Environment (RIVM)	Adam Meijer et al	https://www.epicov.org/acknowledgement/78/47/EPI_ISL_3057847.json
Netherlands/OV-RIVM-41486/2021	EPI_ISL_2788354	Dutch COVID-19 response team	National Institute for Public Health and the Environment (RIVM)	Adam Meijer et al	https://www.epicov.org/acknowledgement/83/54/EPI_ISL_2788354.json
Netherlands/ZH-RIVM-44819/2021	EPI_ISL_3136891	Dutch COVID-19 response team	National Institute for Public Health and the Environment (RIVM)	Adam Meijer et al	https://www.epicov.org/acknowledgement/68/91/EPI_ISL_3136891.json
Netherlands/ZH-RIVM-44864/2021	EPI_ISL_3136936	Dutch COVID-19 response team	National Institute for Public Health and the Environment (RIVM)	Adam Meijer et al	https://www.epicov.org/acknowledgement/69/36/EPI_ISL_3136936.json
Netherlands/UT-RIVM-45547/2021	EPI_ISL_3137620	Dutch COVID-19 response team	National Institute for Public Health and the Environment (RIVM)	Adam Meijer et al	https://www.epicov.org/acknowledgement/76/20/EPI_ISL_3137620.json
Netherlands/GE-RIVM-42463/2021	EPI_ISL_2981140	Dutch COVID-19 response team	National Institute for Public Health and the Environment (RIVM)	Adam Meijer et al	https://www.epicov.org/acknowledgement/11/40/EPI_ISL_2981140.json
Netherlands/ZH-RIVM-40779/2021	EPI_ISL_2788265	Dutch COVID-19 response team	National Institute for Public Health and the Environment (RIVM)	Adam Meijer et al	https://www.epicov.org/acknowledgement/82/65/EPI_ISL_2788265.json
Netherlands/GE-RIVM-41908/2021	EPI_ISL_2863231	Dutch COVID-19 response team	National Institute for Public Health and the Environment (RIVM)	Adam Meijer et al	https://www.epicov.org/acknowledgement/32/31/EPI_ISL_2863231.json
Netherlands/NH-RIVM-45240/2021	EPI_ISL_3137312	Dutch COVID-19 response team	National Institute for Public Health and the Environment (RIVM)	Adam Meijer et al	https://www.epicov.org/acknowledgement/73/12/EPI_ISL_3137312.json
Netherlands/ZH-RIVM-42895/2021	EPI_ISL_2981774	Dutch COVID-19 response team	National Institute for Public Health and the Environment (RIVM)	Adam Meijer et al	https://www.epicov.org/acknowledgement/17/74/EPI_ISL_2981774.json
Netherlands/NH-RIVM-40785/2021	EPI_ISL_2788267	Dutch COVID-19 response team	National Institute for Public Health and the Environment (RIVM)	Adam Meijer et al	https://www.epicov.org/acknowledgement/82/67/EPI_ISL_2788267.json
Netherlands/GE-RIVM-43727/2021	EPI_ISL_3057350	Dutch COVID-19 response team	National Institute for Public Health and the Environment (RIVM)	Adam Meijer et al	https://www.epicov.org/acknowledgement/73/50/EPI_ISL_3057350.json
Netherlands/FL-RIVM-45832/2021	EPI_ISL_3137905	Dutch COVID-19 response team	National Institute for Public Health and the Environment (RIVM)	Adam Meijer et al	https://www.epicov.org/acknowledgement/79/05/EPI_ISL_3137905.json
Netherlands/NH-RIVM-42358/2021	EPI_ISL_2981365	Dutch COVID-19 response team	National Institute for Public Health and the Environment (RIVM)	Adam Meijer et al	https://www.epicov.org/acknowledgement/13/65/EPI_ISL_2981365.json
Netherlands/ZH-RIVM-42050/2021	EPI_ISL_2863034	Dutch COVID-19 response team	National Institute for Public Health and the Environment (RIVM)	Adam Meijer et al	https://www.epicov.org/acknowledgement/30/34/EPI_ISL_2863034.json
Netherlands/NH-RIVM-46179/2021	EPI_ISL_3138254	Dutch COVID-19 response team	National Institute for Public Health and the Environment (RIVM)	Adam Meijer et al	https://www.epicov.org/acknowledgement/82/54/EPI_ISL_3138254.json
Netherlands/ZH-RIVM-44029/2021	EPI_ISL_3057652	Dutch COVID-19 response team	National Institute for Public Health and the Environment (RIVM)	Adam Meijer et al	https://www.epicov.org/acknowledgement/76/52/EPI_ISL_3057652.json
Netherlands/ZH-RIVM-43996/2021	EPI_ISL_3057619	Dutch COVID-19 response team	National Institute for Public Health and the Environment (RIVM)	Adam Meijer et al	https://www.epicov.org/acknowledgement/76/19/EPI_ISL_3057619.json
Netherlands/ZH-RIVM-41504/2021	EPI_ISL_2788216	Dutch COVID-19 response team	National Institute for Public Health and the Environment (RIVM)	Adam Meijer et al	https://www.epicov.org/acknowledgement/82/16/EPI_ISL_2788216.json
Netherlands/NB-RIVM-44257/2021	EPI_ISL_3057880	Dutch COVID-19 response team	National Institute for Public Health and the Environment (RIVM)	Adam Meijer et al	https://www.epicov.org/acknowledgement/78/80/EPI_ISL_3057880.json
Netherlands/UT-RIVM-44147/2021	EPI_ISL_3057770	Dutch COVID-19 response team	National Institute for Public Health and the Environment (RIVM)	Adam Meijer et al	https://www.epicov.org/acknowledgement/77/70/EPI_ISL_3057770.json
Netherlands/NH-RIVM-45184/2021	EPI_ISL_3137256	Dutch COVID-19 response team	National Institute for Public Health and the Environment (RIVM)	Adam Meijer et al	https://www.epicov.org/acknowledgement/72/56/EPI_ISL_3137256.json
Netherlands/NB-MVD-CWGS2101409/2021	EPI_ISL_3047889	Microvida	Microvida	Suzan D. Pas et al	https://www.epicov.org/acknowledgement/78/89/EPI_ISL_3047889.json
Netherlands/ZH-RIVM-45669/2021	EPI_ISL_3137742	Dutch COVID-19 response team	National Institute for Public Health and the Environment (RIVM)	Adam Meijer et al	https://www.epicov.org/acknowledgement/77/42/EPI_ISL_3137742.json
Netherlands/GE-RIVM-43742/2021	EPI_ISL_3057365	Dutch COVID-19 response team	National Institute for Public Health and the Environment (RIVM)	Adam Meijer et al	https://www.epicov.org/acknowledgement/73/65/EPI_ISL_3057365.json
Netherlands/UT-EMC-417/2021	EPI_ISL_2860547	Dutch COVID-19 response team	Erasmus Medical Center	Bas Oude Munnink et al	https://www.epicov.org/acknowledgement/05/47/EPI_ISL_2860547.json
Netherlands/ZH-RIVM-43964/2021	EPI_ISL_3057587	Dutch COVID-19 response team	National Institute for Public Health and the Environment (RIVM)	Adam Meijer et al	https://www.epicov.org/acknowledgement/75/87/EPI_ISL_3057587.json
Netherlands/NB-MVD-CWGS2101245/2021	EPI_ISL_2925577	Microvida	Microvida	Suzan D. Pas et al	https://www.epicov.org/acknowledgement/55/77/EPI_ISL_2925577.json
Netherlands/DR-RIVM-45693/2021	EPI_ISL_3137766	Dutch COVID-19 response team	National Institute for Public Health and the Environment (RIVM)	Adam Meijer et al	https://www.epicov.org/acknowledgement/77/66/EPI_ISL_3137766.json
Netherlands/OV-RIVM-41483/2021	EPI_ISL_2788352	Dutch COVID-19 response team	National Institute for Public Health and the Environment (RIVM)	Adam Meijer et al	https://www.epicov.org/acknowledgement/83/52/EPI_ISL_2788352.json
Netherlands/UT-RIVM-43252/2021	EPI_ISL_3056875	Dutch COVID-19 response team	National Institute for Public Health and the Environment (RIVM)	Adam Meijer et al	https://www.epicov.org/acknowledgement/68/75/EPI_ISL_3056875.json
Netherlands/ZH-EMC-3086/2021	EPI_ISL_3136032	Dutch COVID-19 response team	Erasmus Medical Center	Bas Oude Munnink et al	https://www.epicov.org/acknowledgement/60/32/EPI_ISL_3136032.json
Netherlands/UT-RIVM-44945/2021	EPI_ISL_3137017	Dutch COVID-19 response team	National Institute for Public Health and the Environment (RIVM)	Adam Meijer et al	https://www.epicov.org/acknowledgement/70/17/EPI_ISL_3137017.json
Netherlands/NH-RIVM-43653/2021	EPI_ISL_3057276	Dutch COVID-19 response team	National Institute for Public Health and the Environment (RIVM)	Adam Meijer et al	https://www.epicov.org/acknowledgement/72/76/EPI_ISL_3057276.json
Netherlands/DR-UMCG-MMB_2275/2021	EPI_ISL_2988963	UMC Groningen, Clinical Virology, Department of Medical Microbiology and Infection Prevention	UMC Groningen, Clinical Virology, Department of Medical Microbiology and Infection Prevention	Hubert Niesters et al	https://www.epicov.org/acknowledgement/89/63/EPI_ISL_2988963.json
Netherlands/ZH-EMC-3021/2021	EPI_ISL_3135970	Dutch COVID-19 response team	Erasmus Medical Center	Bas Oude Munnink et al	https://www.epicov.org/acknowledgement/59/70/EPI_ISL_3135970.json
Netherlands/OV-RIVM-44134/2021	EPI_ISL_3057757	Dutch COVID-19 response team	National Institute for Public Health and the Environment (RIVM)	Adam Meijer et al	https://www.epicov.org/acknowledgement/77/57/EPI_ISL_3057757.json
Netherlands/GE-RIVM-46377/2021	EPI_ISL_3138452	Dutch COVID-19 response team	National Institute for Public Health and the Environment (RIVM)	Adam Meijer et al	https://www.epicov.org/acknowledgement/84/52/EPI_ISL_3138452.json
Netherlands/NH-RIVM-45245/2021	EPI_ISL_3137317	Dutch COVID-19 response team	National Institute for Public Health and the Environment (RIVM)	Adam Meijer et al	https://www.epicov.org/acknowledgement/73/17/EPI_ISL_3137317.json
Netherlands/UT-RIVM-44757/2021	EPI_ISL_3136829	Dutch COVID-19 response team	National Institute for Public Health and the Environment (RIVM)	Adam Meijer et al	https://www.epicov.org/acknowledgement/68/29/EPI_ISL_3136829.json
Netherlands/UT-RIVM-43960/2021	EPI_ISL_3057583	Dutch COVID-19 response team	National Institute for Public Health and the Environment (RIVM)	Adam Meijer et al	https://www.epicov.org/acknowledgement/75/83/EPI_ISL_3057583.json
Netherlands/GE-RIVM-42236/2021	EPI_ISL_2863417	Dutch COVID-19 response team	National Institute for Public Health and the Environment (RIVM)	Adam Meijer et al	https://www.epicov.org/acknowledgement/34/17/EPI_ISL_2863417.json
Netherlands/GR-UMCG-MMB_2409/2021	EPI_ISL_3062640	UMC Groningen, Clinical Virology, Department of Medical Microbiology and Infection Prevention	UMC Groningen, Clinical Virology, Department of Medical Microbiology and Infection Prevention	Hubert Niesters et al	https://www.epicov.org/acknowledgement/26/40/EPI_ISL_3062640.json
Netherlands/UT-RIVM-45869/2021	EPI_ISL_3137942	Dutch COVID-19 response team	National Institute for Public Health and the Environment (RIVM)	Adam Meijer et al	https://www.epicov.org/acknowledgement/79/42/EPI_ISL_3137942.json
Netherlands/NH-RIVM-45225/2021	EPI_ISL_3137297	Dutch COVID-19 response team	National Institute for Public Health and the Environment (RIVM)	Adam Meijer et al	https://www.epicov.org/acknowledgement/72/97/EPI_ISL_3137297.json
Netherlands/OV-RIVM-45544/2021	EPI_ISL_3137617	Dutch COVID-19 response team	National Institute for Public Health and the Environment (RIVM)	Adam Meijer et al	https://www.epicov.org/acknowledgement/76/17/EPI_ISL_3137617.json
Netherlands/ZH-RIVM-45383/2021	EPI_ISL_3137455	Dutch COVID-19 response team	National Institute for Public Health and the Environment (RIVM)	Adam Meijer et al	https://www.epicov.org/acknowledgement/74/55/EPI_ISL_3137455.json
Netherlands/GR-UMCG-MMB_2244/2021	EPI_ISL_2988934	UMC Groningen, Clinical Virology, Department of Medical Microbiology and Infection Prevention	UMC Groningen, Clinical Virology, Department of Medical Microbiology and Infection Prevention	Hubert Niesters et al	https://www.epicov.org/acknowledgement/89/34/EPI_ISL_2988934.json
Netherlands/ZH-RIVM-41466/2021	EPI_ISL_2788346	Dutch COVID-19 response team	National Institute for Public Health and the Environment (RIVM)	Adam Meijer et al	https://www.epicov.org/acknowledgement/83/46/EPI_ISL_2788346.json
Netherlands/ZH-RIVM-44400/2021	EPI_ISL_3058025	Dutch COVID-19 response team	National Institute for Public Health and the Environment (RIVM)	Adam Meijer et al	https://www.epicov.org/acknowledgement/80/25/EPI_ISL_3058025.json
Netherlands/ZH-EMC-2668/2021	EPI_ISL_2145782	Dutch COVID-19 response team	Erasmus Medical Center	Bas Oude Munnink et al	https://www.epicov.org/acknowledgement/57/82/EPI_ISL_2145782.json
Netherlands/OV-RIVM-46365/2021	EPI_ISL_3138440	Dutch COVID-19 response team	National Institute for Public Health and the Environment (RIVM)	Adam Meijer et al	https://www.epicov.org/acknowledgement/84/40/EPI_ISL_3138440.json
Netherlands/UT-RIVM-44727/2021	EPI_ISL_3136799	Dutch COVID-19 response team	National Institute for Public Health and the Environment (RIVM)	Adam Meijer et al	https://www.epicov.org/acknowledgement/67/99/EPI_ISL_3136799.json
Netherlands/ZH-RIVM-45462/2021	EPI_ISL_3137534	Dutch COVID-19 response team	National Institute for Public Health and the Environment (RIVM)	Adam Meijer et al	https://www.epicov.org/acknowledgement/75/34/EPI_ISL_3137534.json
Netherlands/DR-UMCG-MMB_2508/2021	EPI_ISL_3152182	UMC Groningen, Clinical Virology, Department of Medical Microbiology and Infection Prevention	UMC Groningen, Clinical Virology, Department of Medical Microbiology and Infection Prevention	Hubert Niesters et al	https://www.epicov.org/acknowledgement/21/82/EPI_ISL_3152182.json
Netherlands/FR-RIVM-44048/2021	EPI_ISL_3057671	Dutch COVID-19 response team	National Institute for Public Health and the Environment (RIVM)	Adam Meijer et al	https://www.epicov.org/acknowledgement/76/71/EPI_ISL_3057671.json
Netherlands/OV-RIVM-45793/2021	EPI_ISL_3137866	Dutch COVID-19 response team	National Institute for Public Health and the Environment (RIVM)	Adam Meijer et al	https://www.epicov.org/acknowledgement/78/66/EPI_ISL_3137866.json
Netherlands/ZH-RIVM-44118/2021	EPI_ISL_3057741	Dutch COVID-19 response team	National Institute for Public Health and the Environment (RIVM)	Adam Meijer et al	https://www.epicov.org/acknowledgement/77/41/EPI_ISL_3057741.json
Netherlands/NH-RIVM-44962/2021	EPI_ISL_3137034	Dutch COVID-19 response team	National Institute for Public Health and the Environment (RIVM)	Adam Meijer et al	https://www.epicov.org/acknowledgement/70/34/EPI_ISL_3137034.json
Netherlands/ZH-RIVM-45353/2021	EPI_ISL_3137425	Dutch COVID-19 response team	National Institute for Public Health and the Environment (RIVM)	Adam Meijer et al	https://www.epicov.org/acknowledgement/74/25/EPI_ISL_3137425.json
Netherlands/ZH-RIVM-40391/2021	EPI_ISL_2673117	Dutch COVID-19 response team	National Institute for Public Health and the Environment (RIVM)	Adam Meijer et al	https://www.epicov.org/acknowledgement/31/17/EPI_ISL_2673117.json
Netherlands/ZH-RIVM-45509/2021	EPI_ISL_3137582	Dutch COVID-19 response team	National Institute for Public Health and the Environment (RIVM)	Adam Meijer et al	https://www.epicov.org/acknowledgement/75/82/EPI_ISL_3137582.json
Netherlands/ZH-RIVM-44798/2021	EPI_ISL_3136870	Dutch COVID-19 response team	National Institute for Public Health and the Environment (RIVM)	Adam Meijer et al	https://www.epicov.org/acknowledgement/68/70/EPI_ISL_3136870.json
Netherlands/ZH-EMC-2870/2021	EPI_ISL_2860509	Dutch COVID-19 response team	Erasmus Medical Center	Bas Oude Munnink et al	https://www.epicov.org/acknowledgement/05/09/EPI_ISL_2860509.json
Netherlands/GR-UMCG-MMB_2394/2021	EPI_ISL_3062625	UMC Groningen, Clinical Virology, Department of Medical Microbiology and Infection Prevention	UMC Groningen, Clinical Virology, Department of Medical Microbiology and Infection Prevention	Hubert Niesters et al	https://www.epicov.org/acknowledgement/26/25/EPI_ISL_3062625.json
Netherlands/ZE-RIVM-42731/2021	EPI_ISL_2981638	Dutch COVID-19 response team	National Institute for Public Health and the Environment (RIVM)	Adam Meijer et al	https://www.epicov.org/acknowledgement/16/38/EPI_ISL_2981638.json
Netherlands/NB-RIVM-45824/2021	EPI_ISL_3137897	Dutch COVID-19 response team	National Institute for Public Health and the Environment (RIVM)	Adam Meijer et al	https://www.epicov.org/acknowledgement/78/97/EPI_ISL_3137897.json
Netherlands/ZH-EMC-2703/2021	EPI_ISL_2483494	Dutch COVID-19 response team	Erasmus Medical Center	Bas Oude Munnink et al	https://www.epicov.org/acknowledgement/34/94/EPI_ISL_2483494.json
Netherlands/UT-RIVM-46163/2021	EPI_ISL_3138238	Dutch COVID-19 response team	National Institute for Public Health and the Environment (RIVM)	Adam Meijer et al	https://www.epicov.org/acknowledgement/82/38/EPI_ISL_3138238.json
Netherlands/NH-RIVM-44802/2021	EPI_ISL_3136874	Dutch COVID-19 response team	National Institute for Public Health and the Environment (RIVM)	Adam Meijer et al	https://www.epicov.org/acknowledgement/68/74/EPI_ISL_3136874.json
Netherlands/OV-RIVM-45665/2021	EPI_ISL_3137738	Dutch COVID-19 response team	National Institute for Public Health and the Environment (RIVM)	Adam Meijer et al	https://www.epicov.org/acknowledgement/77/38/EPI_ISL_3137738.json
Netherlands/ZE-MVD-CWGS2101573/2021	EPI_ISL_3133602	Microvida	Microvida	Suzan D. Pas et al	https://www.epicov.org/acknowledgement/36/02/EPI_ISL_3133602.json
Netherlands/NH-RIVM-46139/2021	EPI_ISL_3138214	Dutch COVID-19 response team	National Institute for Public Health and the Environment (RIVM)	Adam Meijer et al	https://www.epicov.org/acknowledgement/82/14/EPI_ISL_3138214.json
Netherlands/ZH-RIVM-35164/2021	EPI_ISL_2405621	Dutch COVID-19 response team	National Institute for Public Health and the Environment (RIVM)	Adam Meijer et al	https://www.epicov.org/acknowledgement/56/21/EPI_ISL_2405621.json
Netherlands/NB-MVD-CWGS2101397/2021	EPI_ISL_3047878	Microvida	Microvida	Suzan D. Pas et al	https://www.epicov.org/acknowledgement/78/78/EPI_ISL_3047878.json
Netherlands/UT-RIVM-43804/2021	EPI_ISL_3057427	Dutch COVID-19 response team	National Institute for Public Health and the Environment (RIVM)	Adam Meijer et al	https://www.epicov.org/acknowledgement/74/27/EPI_ISL_3057427.json
Netherlands/ZH-RIVM-45635/2021	EPI_ISL_3137708	Dutch COVID-19 response team	National Institute for Public Health and the Environment (RIVM)	Adam Meijer et al	https://www.epicov.org/acknowledgement/77/08/EPI_ISL_3137708.json
Netherlands/NH-RIVM-43200/2021	EPI_ISL_3056823	Dutch COVID-19 response team	National Institute for Public Health and the Environment (RIVM)	Adam Meijer et al	https://www.epicov.org/acknowledgement/68/23/EPI_ISL_3056823.json
Netherlands/OV-RIVM-46410/2021	EPI_ISL_3138485	Dutch COVID-19 response team	National Institute for Public Health and the Environment (RIVM)	Adam Meijer et al	https://www.epicov.org/acknowledgement/84/85/EPI_ISL_3138485.json
Netherlands/GE-RIVM-43744/2021	EPI_ISL_3057367	Dutch COVID-19 response team	National Institute for Public Health and the Environment (RIVM)	Adam Meijer et al	https://www.epicov.org/acknowledgement/73/67/EPI_ISL_3057367.json
Netherlands/DR-UMCG-MMB_2449/2021	EPI_ISL_3152123	UMC Groningen, Clinical Virology, Department of Medical Microbiology and Infection Prevention	UMC Groningen, Clinical Virology, Department of Medical Microbiology and Infection Prevention	Hubert Niesters et al	https://www.epicov.org/acknowledgement/21/23/EPI_ISL_3152123.json
Netherlands/UT-RIVM-43223/2021	EPI_ISL_3056846	Dutch COVID-19 response team	National Institute for Public Health and the Environment (RIVM)	Adam Meijer et al	https://www.epicov.org/acknowledgement/68/46/EPI_ISL_3056846.json
Netherlands/NB-RIVM-43815/2021	EPI_ISL_3057438	Dutch COVID-19 response team	National Institute for Public Health and the Environment (RIVM)	Adam Meijer et al	https://www.epicov.org/acknowledgement/74/38/EPI_ISL_3057438.json
Netherlands/UT-RIVM-43411/2021	EPI_ISL_3057034	Dutch COVID-19 response team	National Institute for Public Health and the Environment (RIVM)	Adam Meijer et al	https://www.epicov.org/acknowledgement/70/34/EPI_ISL_3057034.json
Netherlands/OV-RIVM-46394/2021	EPI_ISL_3138469	Dutch COVID-19 response team	National Institute for Public Health and the Environment (RIVM)	Adam Meijer et al	https://www.epicov.org/acknowledgement/84/69/EPI_ISL_3138469.json
Netherlands/ZH-RIVM-41707/2021	EPI_ISL_2862978	Dutch COVID-19 response team	National Institute for Public Health and the Environment (RIVM)	Adam Meijer et al	https://www.epicov.org/acknowledgement/29/78/EPI_ISL_2862978.json
Netherlands/ZH-RIVM-41997/2021	EPI_ISL_2863288	Dutch COVID-19 response team	National Institute for Public Health and the Environment (RIVM)	Adam Meijer et al	https://www.epicov.org/acknowledgement/32/88/EPI_ISL_2863288.json
Netherlands/UT-RIVM-44643/2021	EPI_ISL_3136715	Dutch COVID-19 response team	National Institute for Public Health and the Environment (RIVM)	Adam Meijer et al	https://www.epicov.org/acknowledgement/67/15/EPI_ISL_3136715.json
Netherlands/NB-MVD-CWGS2101335/2021	EPI_ISL_2957443	Microvida	Microvida	Suzan D. Pas et al	https://www.epicov.org/acknowledgement/74/43/EPI_ISL_2957443.json
Netherlands/UT-RIVM-44677/2021	EPI_ISL_3136749	Dutch COVID-19 response team	National Institute for Public Health and the Environment (RIVM)	Adam Meijer et al	https://www.epicov.org/acknowledgement/67/49/EPI_ISL_3136749.json
Netherlands/NH-RIVM-43177/2021	EPI_ISL_3056800	Dutch COVID-19 response team	National Institute for Public Health and the Environment (RIVM)	Adam Meijer et al	https://www.epicov.org/acknowledgement/68/00/EPI_ISL_3056800.json
Netherlands/ZH-RIVM-43326/2021	EPI_ISL_3056949	Dutch COVID-19 response team	National Institute for Public Health and the Environment (RIVM)	Adam Meijer et al	https://www.epicov.org/acknowledgement/69/49/EPI_ISL_3056949.json
Netherlands/ZH-RIVM-45536/2021	EPI_ISL_3137609	Dutch COVID-19 response team	National Institute for Public Health and the Environment (RIVM)	Adam Meijer et al	https://www.epicov.org/acknowledgement/76/09/EPI_ISL_3137609.json
Netherlands/NB-RIVM-42958/2021	EPI_ISL_2981323	Dutch COVID-19 response team	National Institute for Public Health and the Environment (RIVM)	Adam Meijer et al	https://www.epicov.org/acknowledgement/13/23/EPI_ISL_2981323.json
Netherlands/NB-MVD-CWGS2101088/2021	EPI_ISL_2731326	Microvida	Microvida	Suzan D. Pas et al	https://www.epicov.org/acknowledgement/13/26/EPI_ISL_2731326.json
Netherlands/NH-RIVM-44784/2021	EPI_ISL_3136856	Dutch COVID-19 response team	National Institute for Public Health and the Environment (RIVM)	Adam Meijer et al	https://www.epicov.org/acknowledgement/68/56/EPI_ISL_3136856.json
Netherlands/NB-RIVM-44320/2021	EPI_ISL_3057943	Dutch COVID-19 response team	National Institute for Public Health and the Environment (RIVM)	Adam Meijer et al	https://www.epicov.org/acknowledgement/79/43/EPI_ISL_3057943.json
Netherlands/ZH-RIVM-45303/2021	EPI_ISL_3137375	Dutch COVID-19 response team	National Institute for Public Health and the Environment (RIVM)	Adam Meijer et al	https://www.epicov.org/acknowledgement/73/75/EPI_ISL_3137375.json
Netherlands/GE-RIVM-46336/2021	EPI_ISL_3138411	Dutch COVID-19 response team	National Institute for Public Health and the Environment (RIVM)	Adam Meijer et al	https://www.epicov.org/acknowledgement/84/11/EPI_ISL_3138411.json
Netherlands/UT-RIVM-43394/2021	EPI_ISL_3057017	Dutch COVID-19 response team	National Institute for Public Health and the Environment (RIVM)	Adam Meijer et al	https://www.epicov.org/acknowledgement/70/17/EPI_ISL_3057017.json
Netherlands/NB-RIVM-43833/2021	EPI_ISL_3057456	Dutch COVID-19 response team	National Institute for Public Health and the Environment (RIVM)	Adam Meijer et al	https://www.epicov.org/acknowledgement/74/56/EPI_ISL_3057456.json
Netherlands/NH-RIVM-44688/2021	EPI_ISL_3136760	Dutch COVID-19 response team	National Institute for Public Health and the Environment (RIVM)	Adam Meijer et al	https://www.epicov.org/acknowledgement/67/60/EPI_ISL_3136760.json
Netherlands/ZH-RIVM-43080/2021	EPI_ISL_2981843	Dutch COVID-19 response team	National Institute for Public Health and the Environment (RIVM)	Adam Meijer et al	https://www.epicov.org/acknowledgement/18/43/EPI_ISL_2981843.json
Netherlands/UT-RIVM-43454/2021	EPI_ISL_3057077	Dutch COVID-19 response team	National Institute for Public Health and the Environment (RIVM)	Adam Meijer et al	https://www.epicov.org/acknowledgement/70/77/EPI_ISL_3057077.json
Netherlands/GE-RIVM-45301/2021	EPI_ISL_3137373	Dutch COVID-19 response team	National Institute for Public Health and the Environment (RIVM)	Adam Meijer et al	https://www.epicov.org/acknowledgement/73/73/EPI_ISL_3137373.json
Netherlands/ZH-RIVM-45515/2021	EPI_ISL_3137588	Dutch COVID-19 response team	National Institute for Public Health and the Environment (RIVM)	Adam Meijer et al	https://www.epicov.org/acknowledgement/75/88/EPI_ISL_3137588.json
Netherlands/ZH-RIVM-43990/2021	EPI_ISL_3057613	Dutch COVID-19 response team	National Institute for Public Health and the Environment (RIVM)	Adam Meijer et al	https://www.epicov.org/acknowledgement/76/13/EPI_ISL_3057613.json
Netherlands/NB-RIVM-45024/2021	EPI_ISL_3137096	Dutch COVID-19 response team	National Institute for Public Health and the Environment (RIVM)	Adam Meijer et al	https://www.epicov.org/acknowledgement/70/96/EPI_ISL_3137096.json
Netherlands/ZH-RIVM-41731/2021	EPI_ISL_2863135	Dutch COVID-19 response team	National Institute for Public Health and the Environment (RIVM)	Adam Meijer et al	https://www.epicov.org/acknowledgement/31/35/EPI_ISL_2863135.json
Netherlands/NB-RIVM-41967/2021	EPI_ISL_2863065	Dutch COVID-19 response team	National Institute for Public Health and the Environment (RIVM)	Adam Meijer et al	https://www.epicov.org/acknowledgement/30/65/EPI_ISL_2863065.json
Netherlands/GE-RIVM-45337/2021	EPI_ISL_3137409	Dutch COVID-19 response team	National Institute for Public Health and the Environment (RIVM)	Adam Meijer et al	https://www.epicov.org/acknowledgement/74/09/EPI_ISL_3137409.json
Netherlands/FR-RIVM-45719/2021	EPI_ISL_3137792	Dutch COVID-19 response team	National Institute for Public Health and the Environment (RIVM)	Adam Meijer et al	https://www.epicov.org/acknowledgement/77/92/EPI_ISL_3137792.json
Netherlands/FR-UMCG-MMB_2165/2021	EPI_ISL_2983753	UMC Groningen, Clinical Virology, Department of Medical Microbiology and Infection Prevention	UMC Groningen, Clinical Virology, Department of Medical Microbiology and Infection Prevention	Hubert Niesters et al	https://www.epicov.org/acknowledgement/37/53/EPI_ISL_2983753.json
Netherlands/NH-RIVM-41758/2021	EPI_ISL_2863166	Dutch COVID-19 response team	National Institute for Public Health and the Environment (RIVM)	Adam Meijer et al	https://www.epicov.org/acknowledgement/31/66/EPI_ISL_2863166.json
Netherlands/NH-RIVM-43520/2021	EPI_ISL_3057143	Dutch COVID-19 response team	National Institute for Public Health and the Environment (RIVM)	Adam Meijer et al	https://www.epicov.org/acknowledgement/71/43/EPI_ISL_3057143.json
Netherlands/UT-RIVM-40479/2021	EPI_ISL_2673204	Dutch COVID-19 response team	National Institute for Public Health and the Environment (RIVM)	Adam Meijer et al	https://www.epicov.org/acknowledgement/32/04/EPI_ISL_2673204.json
Netherlands/UT-RIVM-46411/2021	EPI_ISL_3138486	Dutch COVID-19 response team	National Institute for Public Health and the Environment (RIVM)	Adam Meijer et al	https://www.epicov.org/acknowledgement/84/86/EPI_ISL_3138486.json
Netherlands/ZH-RIVM-46061/2021	EPI_ISL_3138135	Dutch COVID-19 response team	National Institute for Public Health and the Environment (RIVM)	Adam Meijer et al	https://www.epicov.org/acknowledgement/81/35/EPI_ISL_3138135.json
Netherlands/NB-RIVM-45136/2021	EPI_ISL_3137208	Dutch COVID-19 response team	National Institute for Public Health and the Environment (RIVM)	Adam Meijer et al	https://www.epicov.org/acknowledgement/72/08/EPI_ISL_3137208.json
Netherlands/ZH-UMCG-MMB_2423/2021	EPI_ISL_3062654	UMC Groningen, Clinical Virology, Department of Medical Microbiology and Infection Prevention	UMC Groningen, Clinical Virology, Department of Medical Microbiology and Infection Prevention	Hubert Niesters et al	https://www.epicov.org/acknowledgement/26/54/EPI_ISL_3062654.json
Netherlands/NB-RIVM-42917/2021	EPI_ISL_2981314	Dutch COVID-19 response team	National Institute for Public Health and the Environment (RIVM)	Adam Meijer et al	https://www.epicov.org/acknowledgement/13/14/EPI_ISL_2981314.json
Netherlands/GE-RIVM-41800/2021	EPI_ISL_2863181	Dutch COVID-19 response team	National Institute for Public Health and the Environment (RIVM)	Adam Meijer et al	https://www.epicov.org/acknowledgement/31/81/EPI_ISL_2863181.json
Netherlands/GR-UMCG-MMB_2386/2021	EPI_ISL_3062617	UMC Groningen, Clinical Virology, Department of Medical Microbiology and Infection Prevention	UMC Groningen, Clinical Virology, Department of Medical Microbiology and Infection Prevention	Hubert Niesters et al	https://www.epicov.org/acknowledgement/26/17/EPI_ISL_3062617.json
Netherlands/NB-MVD-CWGS2101331/2021	EPI_ISL_2957439	Microvida	Microvida	Suzan D. Pas et al	https://www.epicov.org/acknowledgement/74/39/EPI_ISL_2957439.json
Netherlands/NH-RIVM-43605/2021	EPI_ISL_3057228	Dutch COVID-19 response team	National Institute for Public Health and the Environment (RIVM)	Adam Meijer et al	https://www.epicov.org/acknowledgement/72/28/EPI_ISL_3057228.json
Netherlands/NB-MVD-CWGS2101327/2021	EPI_ISL_2957437	Microvida	Microvida	Suzan D. Pas et al	https://www.epicov.org/acknowledgement/74/37/EPI_ISL_2957437.json
Netherlands/GE-RIVM-43149/2021	EPI_ISL_3056772	Dutch COVID-19 response team	National Institute for Public Health and the Environment (RIVM)	Adam Meijer et al	https://www.epicov.org/acknowledgement/67/72/EPI_ISL_3056772.json
Netherlands/GR-UMCG-MMB_2344/2021	EPI_ISL_3062576	UMC Groningen, Clinical Virology, Department of Medical Microbiology and Infection Prevention	UMC Groningen, Clinical Virology, Department of Medical Microbiology and Infection Prevention	Hubert Niesters et al	https://www.epicov.org/acknowledgement/25/76/EPI_ISL_3062576.json
Netherlands/FR-RIVM-44479/2021	EPI_ISL_3058104	Dutch COVID-19 response team	National Institute for Public Health and the Environment (RIVM)	Adam Meijer et al	https://www.epicov.org/acknowledgement/81/04/EPI_ISL_3058104.json
Netherlands/UT-RIVM-44923/2021	EPI_ISL_3136995	Dutch COVID-19 response team	National Institute for Public Health and the Environment (RIVM)	Adam Meijer et al	https://www.epicov.org/acknowledgement/69/95/EPI_ISL_3136995.json
Netherlands/GR-UMCG-MMB_2353/2021	EPI_ISL_3062585	UMC Groningen, Clinical Virology, Department of Medical Microbiology and Infection Prevention	UMC Groningen, Clinical Virology, Department of Medical Microbiology and Infection Prevention	Hubert Niesters et al	https://www.epicov.org/acknowledgement/25/85/EPI_ISL_3062585.json
Netherlands/OV-RIVM-44141/2021	EPI_ISL_3057764	Dutch COVID-19 response team	National Institute for Public Health and the Environment (RIVM)	Adam Meijer et al	https://www.epicov.org/acknowledgement/77/64/EPI_ISL_3057764.json
Netherlands/UT-RIVM-44669/2021	EPI_ISL_3136741	Dutch COVID-19 response team	National Institute for Public Health and the Environment (RIVM)	Adam Meijer et al	https://www.epicov.org/acknowledgement/67/41/EPI_ISL_3136741.json
Netherlands/UT-RIVM-42745/2021	EPI_ISL_2981600	Dutch COVID-19 response team	National Institute for Public Health and the Environment (RIVM)	Adam Meijer et al	https://www.epicov.org/acknowledgement/16/00/EPI_ISL_2981600.json
Netherlands/NB-RIVM-44229/2021	EPI_ISL_3057852	Dutch COVID-19 response team	National Institute for Public Health and the Environment (RIVM)	Adam Meijer et al	https://www.epicov.org/acknowledgement/78/52/EPI_ISL_3057852.json
Netherlands/GR-RIVM-44460/2021	EPI_ISL_3058085	Dutch COVID-19 response team	National Institute for Public Health and the Environment (RIVM)	Adam Meijer et al	https://www.epicov.org/acknowledgement/80/85/EPI_ISL_3058085.json
Netherlands/ZH-RIVM-45725/2021	EPI_ISL_3137798	Dutch COVID-19 response team	National Institute for Public Health and the Environment (RIVM)	Adam Meijer et al	https://www.epicov.org/acknowledgement/77/98/EPI_ISL_3137798.json
Netherlands/FR-RIVM-44931/2021	EPI_ISL_3137003	Dutch COVID-19 response team	National Institute for Public Health and the Environment (RIVM)	Adam Meijer et al	https://www.epicov.org/acknowledgement/70/03/EPI_ISL_3137003.json
Netherlands/NH-RIVM-44670/2021	EPI_ISL_3136742	Dutch COVID-19 response team	National Institute for Public Health and the Environment (RIVM)	Adam Meijer et al	https://www.epicov.org/acknowledgement/67/42/EPI_ISL_3136742.json
Netherlands/NB-RIVM-44297/2021	EPI_ISL_3057920	Dutch COVID-19 response team	National Institute for Public Health and the Environment (RIVM)	Adam Meijer et al	https://www.epicov.org/acknowledgement/79/20/EPI_ISL_3057920.json
Netherlands/ZH-RIVM-41948/2021	EPI_ISL_2863020	Dutch COVID-19 response team	National Institute for Public Health and the Environment (RIVM)	Adam Meijer et al	https://www.epicov.org/acknowledgement/30/20/EPI_ISL_2863020.json
Netherlands/DR-RIVM-46011/2021	EPI_ISL_3138085	Dutch COVID-19 response team	National Institute for Public Health and the Environment (RIVM)	Adam Meijer et al	https://www.epicov.org/acknowledgement/80/85/EPI_ISL_3138085.json
Netherlands/OV-RIVM-44187/2021	EPI_ISL_3057810	Dutch COVID-19 response team	National Institute for Public Health and the Environment (RIVM)	Adam Meijer et al	https://www.epicov.org/acknowledgement/78/10/EPI_ISL_3057810.json
Netherlands/UT-RIVM-44766/2021	EPI_ISL_3136838	Dutch COVID-19 response team	National Institute for Public Health and the Environment (RIVM)	Adam Meijer et al	https://www.epicov.org/acknowledgement/68/38/EPI_ISL_3136838.json
Netherlands/UT-RIVM-41752/2021	EPI_ISL_2863156	Dutch COVID-19 response team	National Institute for Public Health and the Environment (RIVM)	Adam Meijer et al	https://www.epicov.org/acknowledgement/31/56/EPI_ISL_2863156.json
Netherlands/DR-RIVM-45704/2021	EPI_ISL_3137777	Dutch COVID-19 response team	National Institute for Public Health and the Environment (RIVM)	Adam Meijer et al	https://www.epicov.org/acknowledgement/77/77/EPI_ISL_3137777.json
Netherlands/UT-RIVM-43261/2021	EPI_ISL_3056884	Dutch COVID-19 response team	National Institute for Public Health and the Environment (RIVM)	Adam Meijer et al	https://www.epicov.org/acknowledgement/68/84/EPI_ISL_3056884.json
Netherlands/NH-RIVM-46041/2021	EPI_ISL_3138115	Dutch COVID-19 response team	National Institute for Public Health and the Environment (RIVM)	Adam Meijer et al	https://www.epicov.org/acknowledgement/81/15/EPI_ISL_3138115.json
Netherlands/NH-RIVM-45322/2021	EPI_ISL_3137394	Dutch COVID-19 response team	National Institute for Public Health and the Environment (RIVM)	Adam Meijer et al	https://www.epicov.org/acknowledgement/73/94/EPI_ISL_3137394.json
Netherlands/ZH-RIVM-45845/2021	EPI_ISL_3137918	Dutch COVID-19 response team	National Institute for Public Health and the Environment (RIVM)	Adam Meijer et al	https://www.epicov.org/acknowledgement/79/18/EPI_ISL_3137918.json
Netherlands/UT-RIVM-44773/2021	EPI_ISL_3136845	Dutch COVID-19 response team	National Institute for Public Health and the Environment (RIVM)	Adam Meijer et al	https://www.epicov.org/acknowledgement/68/45/EPI_ISL_3136845.json
Netherlands/NH-RIVM-45161/2021	EPI_ISL_3137233	Dutch COVID-19 response team	National Institute for Public Health and the Environment (RIVM)	Adam Meijer et al	https://www.epicov.org/acknowledgement/72/33/EPI_ISL_3137233.json
Netherlands/ZH-RIVM-44813/2021	EPI_ISL_3136885	Dutch COVID-19 response team	National Institute for Public Health and the Environment (RIVM)	Adam Meijer et al	https://www.epicov.org/acknowledgement/68/85/EPI_ISL_3136885.json
Netherlands/OV-RIVM-44175/2021	EPI_ISL_3057798	Dutch COVID-19 response team	National Institute for Public Health and the Environment (RIVM)	Adam Meijer et al	https://www.epicov.org/acknowledgement/77/98/EPI_ISL_3057798.json
Netherlands/NH-RIVM-41784/2021	EPI_ISL_2862897	Dutch COVID-19 response team	National Institute for Public Health and the Environment (RIVM)	Adam Meijer et al	https://www.epicov.org/acknowledgement/28/97/EPI_ISL_2862897.json
Netherlands/OV-RIVM-46233/2021	EPI_ISL_3138308	Dutch COVID-19 response team	National Institute for Public Health and the Environment (RIVM)	Adam Meijer et al	https://www.epicov.org/acknowledgement/83/08/EPI_ISL_3138308.json
Netherlands/ZH-RIVM-45694/2021	EPI_ISL_3137767	Dutch COVID-19 response team	National Institute for Public Health and the Environment (RIVM)	Adam Meijer et al	https://www.epicov.org/acknowledgement/77/67/EPI_ISL_3137767.json
Netherlands/GR-UMCG-MMB_2378/2021	EPI_ISL_3062609	UMC Groningen, Clinical Virology, Department of Medical Microbiology and Infection Prevention	UMC Groningen, Clinical Virology, Department of Medical Microbiology and Infection Prevention	Hubert Niesters et al	https://www.epicov.org/acknowledgement/26/09/EPI_ISL_3062609.json
Netherlands/NB-MVD-CWGS2101452/2021	EPI_ISL_3136478	Microvida	Microvida	Suzan D. Pas et al	https://www.epicov.org/acknowledgement/64/78/EPI_ISL_3136478.json
Netherlands/ZH-RIVM-44748/2021	EPI_ISL_3136820	Dutch COVID-19 response team	National Institute for Public Health and the Environment (RIVM)	Adam Meijer et al	https://www.epicov.org/acknowledgement/68/20/EPI_ISL_3136820.json
Netherlands/GR-RIVM-44413/2021	EPI_ISL_3058038	Dutch COVID-19 response team	National Institute for Public Health and the Environment (RIVM)	Adam Meijer et al	https://www.epicov.org/acknowledgement/80/38/EPI_ISL_3058038.json
Netherlands/NH-RIVM-43201/2021	EPI_ISL_3056824	Dutch COVID-19 response team	National Institute for Public Health and the Environment (RIVM)	Adam Meijer et al	https://www.epicov.org/acknowledgement/68/24/EPI_ISL_3056824.json
Netherlands/LI-RIVM-43922/2021	EPI_ISL_3057545	Dutch COVID-19 response team	National Institute for Public Health and the Environment (RIVM)	Adam Meijer et al	https://www.epicov.org/acknowledgement/75/45/EPI_ISL_3057545.json
Netherlands/ZH-RIVM-42902/2021	EPI_ISL_2981781	Dutch COVID-19 response team	National Institute for Public Health and the Environment (RIVM)	Adam Meijer et al	https://www.epicov.org/acknowledgement/17/81/EPI_ISL_2981781.json
Netherlands/NH-RIVM-44811/2021	EPI_ISL_3136883	Dutch COVID-19 response team	National Institute for Public Health and the Environment (RIVM)	Adam Meijer et al	https://www.epicov.org/acknowledgement/68/83/EPI_ISL_3136883.json
Netherlands/UT-UMCU-2516493/2021	EPI_ISL_2886126	UMC Utrecht	UMC Utrecht	Rob Schuurman et al	https://www.epicov.org/acknowledgement/61/26/EPI_ISL_2886126.json
Netherlands/NH-EMC-236/2021	EPI_ISL_2860563	Dutch COVID-19 response team	Erasmus Medical Center	Bas Oude Munnink et al	https://www.epicov.org/acknowledgement/05/63/EPI_ISL_2860563.json
Netherlands/ZH-RIVM-44081/2021	EPI_ISL_3057704	Dutch COVID-19 response team	National Institute for Public Health and the Environment (RIVM)	Adam Meijer et al	https://www.epicov.org/acknowledgement/77/04/EPI_ISL_3057704.json
Netherlands/UT-RIVM-42502/2021	EPI_ISL_2981513	Dutch COVID-19 response team	National Institute for Public Health and the Environment (RIVM)	Adam Meijer et al	https://www.epicov.org/acknowledgement/15/13/EPI_ISL_2981513.json
Netherlands/ZH-RIVM-46039/2021	EPI_ISL_3138113	Dutch COVID-19 response team	National Institute for Public Health and the Environment (RIVM)	Adam Meijer et al	https://www.epicov.org/acknowledgement/81/13/EPI_ISL_3138113.json
Netherlands/UT-RIVM-41595/2021	EPI_ISL_2788364	Dutch COVID-19 response team	National Institute for Public Health and the Environment (RIVM)	Adam Meijer et al	https://www.epicov.org/acknowledgement/83/64/EPI_ISL_2788364.json
Netherlands/NB-RIVM-40132/2021	EPI_ISL_2672858	Dutch COVID-19 response team	National Institute for Public Health and the Environment (RIVM)	Adam Meijer et al	https://www.epicov.org/acknowledgement/28/58/EPI_ISL_2672858.json
Netherlands/OV-RIVM-45770/2021	EPI_ISL_3137843	Dutch COVID-19 response team	National Institute for Public Health and the Environment (RIVM)	Adam Meijer et al	https://www.epicov.org/acknowledgement/78/43/EPI_ISL_3137843.json
Netherlands/GE-RIVM-42313/2021	EPI_ISL_2981104	Dutch COVID-19 response team	National Institute for Public Health and the Environment (RIVM)	Adam Meijer et al	https://www.epicov.org/acknowledgement/11/04/EPI_ISL_2981104.json
Netherlands/ZH-EMC-3024/2021	EPI_ISL_3135973	Dutch COVID-19 response team	Erasmus Medical Center	Bas Oude Munnink et al	https://www.epicov.org/acknowledgement/59/73/EPI_ISL_3135973.json
Netherlands/ZH-RIVM-44604/2021	EPI_ISL_3136676	Dutch COVID-19 response team	National Institute for Public Health and the Environment (RIVM)	Adam Meijer et al	https://www.epicov.org/acknowledgement/66/76/EPI_ISL_3136676.json
Netherlands/ZH-UMCG-MMB_2507/2021	EPI_ISL_3152181	UMC Groningen, Clinical Virology, Department of Medical Microbiology and Infection Prevention	UMC Groningen, Clinical Virology, Department of Medical Microbiology and Infection Prevention	Hubert Niesters et al	https://www.epicov.org/acknowledgement/21/81/EPI_ISL_3152181.json
Netherlands/UT-RIVM-46174/2021	EPI_ISL_3138249	Dutch COVID-19 response team	National Institute for Public Health and the Environment (RIVM)	Adam Meijer et al	https://www.epicov.org/acknowledgement/82/49/EPI_ISL_3138249.json
Netherlands/ZH-RIVM-43335/2021	EPI_ISL_3056958	Dutch COVID-19 response team	National Institute for Public Health and the Environment (RIVM)	Adam Meijer et al	https://www.epicov.org/acknowledgement/69/58/EPI_ISL_3056958.json
Netherlands/NH-RIVM-43146/2021	EPI_ISL_3056769	Dutch COVID-19 response team	National Institute for Public Health and the Environment (RIVM)	Adam Meijer et al	https://www.epicov.org/acknowledgement/67/69/EPI_ISL_3056769.json
Netherlands/GR-UMCG-MMB_2443/2021	EPI_ISL_3152117	UMC Groningen, Clinical Virology, Department of Medical Microbiology and Infection Prevention	UMC Groningen, Clinical Virology, Department of Medical Microbiology and Infection Prevention	Hubert Niesters et al	https://www.epicov.org/acknowledgement/21/17/EPI_ISL_3152117.json
Netherlands/NB-MVD-CWGS2101585/2021	EPI_ISL_3133566	Microvida	Microvida	Suzan D. Pas et al	https://www.epicov.org/acknowledgement/35/66/EPI_ISL_3133566.json
Netherlands/ZH-RIVM-40366/2021	EPI_ISL_2673092	Dutch COVID-19 response team	National Institute for Public Health and the Environment (RIVM)	Adam Meijer et al	https://www.epicov.org/acknowledgement/30/92/EPI_ISL_2673092.json
Netherlands/ZH-RIVM-45700/2021	EPI_ISL_3137773	Dutch COVID-19 response team	National Institute for Public Health and the Environment (RIVM)	Adam Meijer et al	https://www.epicov.org/acknowledgement/77/73/EPI_ISL_3137773.json
Netherlands/NH-RIVM-44831/2021	EPI_ISL_3136903	Dutch COVID-19 response team	National Institute for Public Health and the Environment (RIVM)	Adam Meijer et al	https://www.epicov.org/acknowledgement/69/03/EPI_ISL_3136903.json
Netherlands/NB-RIVM-45001/2021	EPI_ISL_3137073	Dutch COVID-19 response team	National Institute for Public Health and the Environment (RIVM)	Adam Meijer et al	https://www.epicov.org/acknowledgement/70/73/EPI_ISL_3137073.json
Netherlands/FR-RIVM-45545/2021	EPI_ISL_3137618	Dutch COVID-19 response team	National Institute for Public Health and the Environment (RIVM)	Adam Meijer et al	https://www.epicov.org/acknowledgement/76/18/EPI_ISL_3137618.json
Netherlands/ZH-RIVM-42955/2021	EPI_ISL_2981812	Dutch COVID-19 response team	National Institute for Public Health and the Environment (RIVM)	Adam Meijer et al	https://www.epicov.org/acknowledgement/18/12/EPI_ISL_2981812.json
Netherlands/UT-UMCU-2508882/2021	EPI_ISL_2886109	UMC Utrecht	UMC Utrecht	Rob Schuurman et al	https://www.epicov.org/acknowledgement/61/09/EPI_ISL_2886109.json
Netherlands/NB-RIVM-42906/2021	EPI_ISL_2981312	Dutch COVID-19 response team	National Institute for Public Health and the Environment (RIVM)	Adam Meijer et al	https://www.epicov.org/acknowledgement/13/12/EPI_ISL_2981312.json
Netherlands/ZH-RIVM-45939/2021	EPI_ISL_3138013	Dutch COVID-19 response team	National Institute for Public Health and the Environment (RIVM)	Adam Meijer et al	https://www.epicov.org/acknowledgement/80/13/EPI_ISL_3138013.json
Netherlands/OV-RIVM-46380/2021	EPI_ISL_3138455	Dutch COVID-19 response team	National Institute for Public Health and the Environment (RIVM)	Adam Meijer et al	https://www.epicov.org/acknowledgement/84/55/EPI_ISL_3138455.json
Netherlands/OV-RIVM-42836/2021	EPI_ISL_2981441	Dutch COVID-19 response team	National Institute for Public Health and the Environment (RIVM)	Adam Meijer et al	https://www.epicov.org/acknowledgement/14/41/EPI_ISL_2981441.json
Netherlands/UT-UMCU-2410895/2021	EPI_ISL_2887996	UMC Utrecht	UMC Utrecht	Rob Schuurman et al	https://www.epicov.org/acknowledgement/79/96/EPI_ISL_2887996.json
Netherlands/NH-RIVM-43652/2021	EPI_ISL_3057275	Dutch COVID-19 response team	National Institute for Public Health and the Environment (RIVM)	Adam Meijer et al	https://www.epicov.org/acknowledgement/72/75/EPI_ISL_3057275.json
Netherlands/OV-RIVM-41477/2021	EPI_ISL_2788351	Dutch COVID-19 response team	National Institute for Public Health and the Environment (RIVM)	Adam Meijer et al	https://www.epicov.org/acknowledgement/83/51/EPI_ISL_2788351.json
Netherlands/GE-RIVM-43578/2021	EPI_ISL_3057201	Dutch COVID-19 response team	National Institute for Public Health and the Environment (RIVM)	Adam Meijer et al	https://www.epicov.org/acknowledgement/72/01/EPI_ISL_3057201.json
Netherlands/ZH-EMC-3167/2021	EPI_ISL_3136108	Dutch COVID-19 response team	Erasmus Medical Center	Bas Oude Munnink et al	https://www.epicov.org/acknowledgement/61/08/EPI_ISL_3136108.json
Netherlands/NH-RIVM-43524/2021	EPI_ISL_3057147	Dutch COVID-19 response team	National Institute for Public Health and the Environment (RIVM)	Adam Meijer et al	https://www.epicov.org/acknowledgement/71/47/EPI_ISL_3057147.json
Netherlands/UT-RIVM-43358/2021	EPI_ISL_3056981	Dutch COVID-19 response team	National Institute for Public Health and the Environment (RIVM)	Adam Meijer et al	https://www.epicov.org/acknowledgement/69/81/EPI_ISL_3056981.json
Netherlands/ZH-RIVM-42890/2021	EPI_ISL_2981769	Dutch COVID-19 response team	National Institute for Public Health and the Environment (RIVM)	Adam Meijer et al	https://www.epicov.org/acknowledgement/17/69/EPI_ISL_2981769.json
Netherlands/NH-RIVM-39044/2021	EPI_ISL_2610505	Dutch COVID-19 response team	National Institute for Public Health and the Environment (RIVM)	Adam Meijer et al	https://www.epicov.org/acknowledgement/05/05/EPI_ISL_2610505.json
Netherlands/ZH-RIVM-45466/2021	EPI_ISL_3137538	Dutch COVID-19 response team	National Institute for Public Health and the Environment (RIVM)	Adam Meijer et al	https://www.epicov.org/acknowledgement/75/38/EPI_ISL_3137538.json
Netherlands/LI-RIVM-43891/2021	EPI_ISL_3057514	Dutch COVID-19 response team	National Institute for Public Health and the Environment (RIVM)	Adam Meijer et al	https://www.epicov.org/acknowledgement/75/14/EPI_ISL_3057514.json
Netherlands/NH-RIVM-46106/2021	EPI_ISL_3138181	Dutch COVID-19 response team	National Institute for Public Health and the Environment (RIVM)	Adam Meijer et al	https://www.epicov.org/acknowledgement/81/81/EPI_ISL_3138181.json
Netherlands/ZH-RIVM-45638/2021	EPI_ISL_3137711	Dutch COVID-19 response team	National Institute for Public Health and the Environment (RIVM)	Adam Meijer et al	https://www.epicov.org/acknowledgement/77/11/EPI_ISL_3137711.json
Netherlands/ZH-RIVM-44046/2021	EPI_ISL_3057669	Dutch COVID-19 response team	National Institute for Public Health and the Environment (RIVM)	Adam Meijer et al	https://www.epicov.org/acknowledgement/76/69/EPI_ISL_3057669.json
Netherlands/OV-RIVM-45802/2021	EPI_ISL_3137875	Dutch COVID-19 response team	National Institute for Public Health and the Environment (RIVM)	Adam Meijer et al	https://www.epicov.org/acknowledgement/78/75/EPI_ISL_3137875.json
Netherlands/NH-RIVM-43420/2021	EPI_ISL_3057043	Dutch COVID-19 response team	National Institute for Public Health and the Environment (RIVM)	Adam Meijer et al	https://www.epicov.org/acknowledgement/70/43/EPI_ISL_3057043.json
Netherlands/ZH-RIVM-43062/2021	EPI_ISL_2981839	Dutch COVID-19 response team	National Institute for Public Health and the Environment (RIVM)	Adam Meijer et al	https://www.epicov.org/acknowledgement/18/39/EPI_ISL_2981839.json
Netherlands/ZH-RIVM-45691/2021	EPI_ISL_3137764	Dutch COVID-19 response team	National Institute for Public Health and the Environment (RIVM)	Adam Meijer et al	https://www.epicov.org/acknowledgement/77/64/EPI_ISL_3137764.json
Netherlands/ZH-RIVM-32418/2021	EPI_ISL_2220515	Dutch COVID-19 response team	National Institute for Public Health and the Environment (RIVM)	Adam Meijer et al	https://www.epicov.org/acknowledgement/05/15/EPI_ISL_2220515.json
Netherlands/GR-UMCG-MMB_2175/2021	EPI_ISL_2983763	UMC Groningen, Clinical Virology, Department of Medical Microbiology and Infection Prevention	UMC Groningen, Clinical Virology, Department of Medical Microbiology and Infection Prevention	Hubert Niesters et al	https://www.epicov.org/acknowledgement/37/63/EPI_ISL_2983763.json
Netherlands/NB-RIVM-42524/2021	EPI_ISL_2981270	Dutch COVID-19 response team	National Institute for Public Health and the Environment (RIVM)	Adam Meijer et al	https://www.epicov.org/acknowledgement/12/70/EPI_ISL_2981270.json
Netherlands/NH-RIVM-44790/2021	EPI_ISL_3136862	Dutch COVID-19 response team	National Institute for Public Health and the Environment (RIVM)	Adam Meijer et al	https://www.epicov.org/acknowledgement/68/62/EPI_ISL_3136862.json
Netherlands/ZE-RIVM-42791/2021	EPI_ISL_2981654	Dutch COVID-19 response team	National Institute for Public Health and the Environment (RIVM)	Adam Meijer et al	https://www.epicov.org/acknowledgement/16/54/EPI_ISL_2981654.json
Netherlands/ZH-EMC-2669/2021	EPI_ISL_2145783	Dutch COVID-19 response team	Erasmus Medical Center	Bas Oude Munnink et al	https://www.epicov.org/acknowledgement/57/83/EPI_ISL_2145783.json
Netherlands/ZH-RIVM-44027/2021	EPI_ISL_3057650	Dutch COVID-19 response team	National Institute for Public Health and the Environment (RIVM)	Adam Meijer et al	https://www.epicov.org/acknowledgement/76/50/EPI_ISL_3057650.json
Netherlands/GE-RIVM-42431/2021	EPI_ISL_2981120	Dutch COVID-19 response team	National Institute for Public Health and the Environment (RIVM)	Adam Meijer et al	https://www.epicov.org/acknowledgement/11/20/EPI_ISL_2981120.json
Netherlands/ZH-RIVM-43972/2021	EPI_ISL_3057595	Dutch COVID-19 response team	National Institute for Public Health and the Environment (RIVM)	Adam Meijer et al	https://www.epicov.org/acknowledgement/75/95/EPI_ISL_3057595.json
Netherlands/FL-RIVM-43786/2021	EPI_ISL_3057409	Dutch COVID-19 response team	National Institute for Public Health and the Environment (RIVM)	Adam Meijer et al	https://www.epicov.org/acknowledgement/74/09/EPI_ISL_3057409.json
Netherlands/NH-RIVM-43287/2021	EPI_ISL_3056910	Dutch COVID-19 response team	National Institute for Public Health and the Environment (RIVM)	Adam Meijer et al	https://www.epicov.org/acknowledgement/69/10/EPI_ISL_3056910.json
Netherlands/NH-RIVM-42467/2021	EPI_ISL_2981387	Dutch COVID-19 response team	National Institute for Public Health and the Environment (RIVM)	Adam Meijer et al	https://www.epicov.org/acknowledgement/13/87/EPI_ISL_2981387.json
Netherlands/GR-UMCG-MMB_2494/2021	EPI_ISL_3152168	UMC Groningen, Clinical Virology, Department of Medical Microbiology and Infection Prevention	UMC Groningen, Clinical Virology, Department of Medical Microbiology and Infection Prevention	Hubert Niesters et al	https://www.epicov.org/acknowledgement/21/68/EPI_ISL_3152168.json
Netherlands/NB-RIVM-42198/2021	EPI_ISL_2863375	Dutch COVID-19 response team	National Institute for Public Health and the Environment (RIVM)	Adam Meijer et al	https://www.epicov.org/acknowledgement/33/75/EPI_ISL_2863375.json
Netherlands/GE-RIVM-43690/2021	EPI_ISL_3057313	Dutch COVID-19 response team	National Institute for Public Health and the Environment (RIVM)	Adam Meijer et al	https://www.epicov.org/acknowledgement/73/13/EPI_ISL_3057313.json
Netherlands/ZH-RIVM-45453/2021	EPI_ISL_3137525	Dutch COVID-19 response team	National Institute for Public Health and the Environment (RIVM)	Adam Meijer et al	https://www.epicov.org/acknowledgement/75/25/EPI_ISL_3137525.json
Netherlands/UT-RIVM-44860/2021	EPI_ISL_3136932	Dutch COVID-19 response team	National Institute for Public Health and the Environment (RIVM)	Adam Meijer et al	https://www.epicov.org/acknowledgement/69/32/EPI_ISL_3136932.json
Netherlands/NB-MVD-CWGS2101345/2021	EPI_ISL_2957453	Microvida	Microvida	Suzan D. Pas et al	https://www.epicov.org/acknowledgement/74/53/EPI_ISL_2957453.json
Netherlands/NH-RIVM-43108/2021	EPI_ISL_3056730	Dutch COVID-19 response team	National Institute for Public Health and the Environment (RIVM)	Adam Meijer et al	https://www.epicov.org/acknowledgement/67/30/EPI_ISL_3056730.json
Netherlands/ZH-RIVM-45938/2021	EPI_ISL_3138012	Dutch COVID-19 response team	National Institute for Public Health and the Environment (RIVM)	Adam Meijer et al	https://www.epicov.org/acknowledgement/80/12/EPI_ISL_3138012.json
Netherlands/NH-RIVM-40028/2021	EPI_ISL_2672757	Dutch COVID-19 response team	National Institute for Public Health and the Environment (RIVM)	Adam Meijer et al	https://www.epicov.org/acknowledgement/27/57/EPI_ISL_2672757.json
Netherlands/GR-RIVM-45371/2021	EPI_ISL_3137443	Dutch COVID-19 response team	National Institute for Public Health and the Environment (RIVM)	Adam Meijer et al	https://www.epicov.org/acknowledgement/74/43/EPI_ISL_3137443.json
Netherlands/NB-RIVM-40139/2021	EPI_ISL_2672865	Dutch COVID-19 response team	National Institute for Public Health and the Environment (RIVM)	Adam Meijer et al	https://www.epicov.org/acknowledgement/28/65/EPI_ISL_2672865.json
Netherlands/UT-RIVM-43021/2021	EPI_ISL_2981633	Dutch COVID-19 response team	National Institute for Public Health and the Environment (RIVM)	Adam Meijer et al	https://www.epicov.org/acknowledgement/16/33/EPI_ISL_2981633.json
Netherlands/NH-RIVM-40860/2021	EPI_ISL_2788159	Dutch COVID-19 response team	National Institute for Public Health and the Environment (RIVM)	Adam Meijer et al	https://www.epicov.org/acknowledgement/81/59/EPI_ISL_2788159.json
Netherlands/UT-RIVM-46166/2021	EPI_ISL_3138241	Dutch COVID-19 response team	National Institute for Public Health and the Environment (RIVM)	Adam Meijer et al	https://www.epicov.org/acknowledgement/82/41/EPI_ISL_3138241.json
Netherlands/NH-RIVM-43604/2021	EPI_ISL_3057227	Dutch COVID-19 response team	National Institute for Public Health and the Environment (RIVM)	Adam Meijer et al	https://www.epicov.org/acknowledgement/72/27/EPI_ISL_3057227.json
Netherlands/ZH-RIVM-44344/2021	EPI_ISL_3057967	Dutch COVID-19 response team	National Institute for Public Health and the Environment (RIVM)	Adam Meijer et al	https://www.epicov.org/acknowledgement/79/67/EPI_ISL_3057967.json
Netherlands/FL-RIVM-45954/2021	EPI_ISL_3138028	Dutch COVID-19 response team	National Institute for Public Health and the Environment (RIVM)	Adam Meijer et al	https://www.epicov.org/acknowledgement/80/28/EPI_ISL_3138028.json
Netherlands/UT-RIVM-43473/2021	EPI_ISL_3057096	Dutch COVID-19 response team	National Institute for Public Health and the Environment (RIVM)	Adam Meijer et al	https://www.epicov.org/acknowledgement/70/96/EPI_ISL_3057096.json
Netherlands/GE-RIVM-43668/2021	EPI_ISL_3057291	Dutch COVID-19 response team	National Institute for Public Health and the Environment (RIVM)	Adam Meijer et al	https://www.epicov.org/acknowledgement/72/91/EPI_ISL_3057291.json
Netherlands/OV-RIVM-46255/2021	EPI_ISL_3138330	Dutch COVID-19 response team	National Institute for Public Health and the Environment (RIVM)	Adam Meijer et al	https://www.epicov.org/acknowledgement/83/30/EPI_ISL_3138330.json
Netherlands/ZH-EMC-2708/2021	EPI_ISL_2483499	Dutch COVID-19 response team	Erasmus Medical Center	Bas Oude Munnink et al	https://www.epicov.org/acknowledgement/34/99/EPI_ISL_2483499.json
Netherlands/UT-RIVM-42141/2021	EPI_ISL_2863044	Dutch COVID-19 response team	National Institute for Public Health and the Environment (RIVM)	Adam Meijer et al	https://www.epicov.org/acknowledgement/30/44/EPI_ISL_2863044.json
Netherlands/NH-RIVM-41685/2021	EPI_ISL_2863093	Dutch COVID-19 response team	National Institute for Public Health and the Environment (RIVM)	Adam Meijer et al	https://www.epicov.org/acknowledgement/30/93/EPI_ISL_2863093.json
Netherlands/ZE-RIVM-45959/2021	EPI_ISL_3138033	Dutch COVID-19 response team	National Institute for Public Health and the Environment (RIVM)	Adam Meijer et al	https://www.epicov.org/acknowledgement/80/33/EPI_ISL_3138033.json
Netherlands/ZH-RIVM-42886/2021	EPI_ISL_2981766	Dutch COVID-19 response team	National Institute for Public Health and the Environment (RIVM)	Adam Meijer et al	https://www.epicov.org/acknowledgement/17/66/EPI_ISL_2981766.json
Netherlands/UT-RIVM-46372/2021	EPI_ISL_3138447	Dutch COVID-19 response team	National Institute for Public Health and the Environment (RIVM)	Adam Meijer et al	https://www.epicov.org/acknowledgement/84/47/EPI_ISL_3138447.json
Netherlands/GR-UMCG-MMB_2476/2021	EPI_ISL_3152150	UMC Groningen, Clinical Virology, Department of Medical Microbiology and Infection Prevention	UMC Groningen, Clinical Virology, Department of Medical Microbiology and Infection Prevention	Hubert Niesters et al	https://www.epicov.org/acknowledgement/21/50/EPI_ISL_3152150.json
Netherlands/UT-RIVM-43464/2021	EPI_ISL_3057087	Dutch COVID-19 response team	National Institute for Public Health and the Environment (RIVM)	Adam Meijer et al	https://www.epicov.org/acknowledgement/70/87/EPI_ISL_3057087.json
Netherlands/NH-RIVM-43154/2021	EPI_ISL_3056777	Dutch COVID-19 response team	National Institute for Public Health and the Environment (RIVM)	Adam Meijer et al	https://www.epicov.org/acknowledgement/67/77/EPI_ISL_3056777.json
Netherlands/ZH-EMC-3177/2021	EPI_ISL_3136118	Dutch COVID-19 response team	Erasmus Medical Center	Bas Oude Munnink et al	https://www.epicov.org/acknowledgement/61/18/EPI_ISL_3136118.json
Netherlands/FL-RIVM-45851/2021	EPI_ISL_3137924	Dutch COVID-19 response team	National Institute for Public Health and the Environment (RIVM)	Adam Meijer et al	https://www.epicov.org/acknowledgement/79/24/EPI_ISL_3137924.json
Netherlands/FL-RIVM-44786/2021	EPI_ISL_3136858	Dutch COVID-19 response team	National Institute for Public Health and the Environment (RIVM)	Adam Meijer et al	https://www.epicov.org/acknowledgement/68/58/EPI_ISL_3136858.json
Netherlands/NH-RIVM-44591/2021	EPI_ISL_3136663	Dutch COVID-19 response team	National Institute for Public Health and the Environment (RIVM)	Adam Meijer et al	https://www.epicov.org/acknowledgement/66/63/EPI_ISL_3136663.json
Netherlands/UT-RIVM-43713/2021	EPI_ISL_3057336	Dutch COVID-19 response team	National Institute for Public Health and the Environment (RIVM)	Adam Meijer et al	https://www.epicov.org/acknowledgement/73/36/EPI_ISL_3057336.json
Netherlands/NH-RIVM-44162/2021	EPI_ISL_3057785	Dutch COVID-19 response team	National Institute for Public Health and the Environment (RIVM)	Adam Meijer et al	https://www.epicov.org/acknowledgement/77/85/EPI_ISL_3057785.json
Netherlands/ZH-RIVM-44822/2021	EPI_ISL_3136894	Dutch COVID-19 response team	National Institute for Public Health and the Environment (RIVM)	Adam Meijer et al	https://www.epicov.org/acknowledgement/68/94/EPI_ISL_3136894.json
Netherlands/GE-RIVM-43639/2021	EPI_ISL_3057262	Dutch COVID-19 response team	National Institute for Public Health and the Environment (RIVM)	Adam Meijer et al	https://www.epicov.org/acknowledgement/72/62/EPI_ISL_3057262.json
Netherlands/ZH-RIVM-45352/2021	EPI_ISL_3137424	Dutch COVID-19 response team	National Institute for Public Health and the Environment (RIVM)	Adam Meijer et al	https://www.epicov.org/acknowledgement/74/24/EPI_ISL_3137424.json
Netherlands/ZH-EMC-3094/2021	EPI_ISL_3136040	Dutch COVID-19 response team	Erasmus Medical Center	Bas Oude Munnink et al	https://www.epicov.org/acknowledgement/60/40/EPI_ISL_3136040.json
Netherlands/NH-RIVM-44885/2021	EPI_ISL_3136957	Dutch COVID-19 response team	National Institute for Public Health and the Environment (RIVM)	Adam Meijer et al	https://www.epicov.org/acknowledgement/69/57/EPI_ISL_3136957.json
Netherlands/OV-RIVM-46213/2021	EPI_ISL_3138288	Dutch COVID-19 response team	National Institute for Public Health and the Environment (RIVM)	Adam Meijer et al	https://www.epicov.org/acknowledgement/82/88/EPI_ISL_3138288.json
Netherlands/ZE-RIVM-44429/2021	EPI_ISL_3058054	Dutch COVID-19 response team	National Institute for Public Health and the Environment (RIVM)	Adam Meijer et al	https://www.epicov.org/acknowledgement/80/54/EPI_ISL_3058054.json
Netherlands/GR-RIVM-44151/2021	EPI_ISL_3057774	Dutch COVID-19 response team	National Institute for Public Health and the Environment (RIVM)	Adam Meijer et al	https://www.epicov.org/acknowledgement/77/74/EPI_ISL_3057774.json
Netherlands/NH-RIVM-45221/2021	EPI_ISL_3137293	Dutch COVID-19 response team	National Institute for Public Health and the Environment (RIVM)	Adam Meijer et al	https://www.epicov.org/acknowledgement/72/93/EPI_ISL_3137293.json
Netherlands/GR-UMCG-MMB_2398/2021	EPI_ISL_3062629	UMC Groningen, Clinical Virology, Department of Medical Microbiology and Infection Prevention	UMC Groningen, Clinical Virology, Department of Medical Microbiology and Infection Prevention	Hubert Niesters et al	https://www.epicov.org/acknowledgement/26/29/EPI_ISL_3062629.json
Netherlands/UT-RIVM-44934/2021	EPI_ISL_3137006	Dutch COVID-19 response team	National Institute for Public Health and the Environment (RIVM)	Adam Meijer et al	https://www.epicov.org/acknowledgement/70/06/EPI_ISL_3137006.json
Netherlands/UT-RIVM-44847/2021	EPI_ISL_3136919	Dutch COVID-19 response team	National Institute for Public Health and the Environment (RIVM)	Adam Meijer et al	https://www.epicov.org/acknowledgement/69/19/EPI_ISL_3136919.json
Netherlands/ZE-RIVM-44387/2021	EPI_ISL_3058012	Dutch COVID-19 response team	National Institute for Public Health and the Environment (RIVM)	Adam Meijer et al	https://www.epicov.org/acknowledgement/80/12/EPI_ISL_3058012.json
Netherlands/ZH-EMC-3044/2021	EPI_ISL_3135992	Dutch COVID-19 response team	Erasmus Medical Center	Bas Oude Munnink et al	https://www.epicov.org/acknowledgement/59/92/EPI_ISL_3135992.json
Netherlands/GR-UMCG-MMB_2209/2021	EPI_ISL_2988902	UMC Groningen, Clinical Virology, Department of Medical Microbiology and Infection Prevention	UMC Groningen, Clinical Virology, Department of Medical Microbiology and Infection Prevention	Hubert Niesters et al	https://www.epicov.org/acknowledgement/89/02/EPI_ISL_2988902.json
Netherlands/UT-RIVM-44673/2021	EPI_ISL_3136745	Dutch COVID-19 response team	National Institute for Public Health and the Environment (RIVM)	Adam Meijer et al	https://www.epicov.org/acknowledgement/67/45/EPI_ISL_3136745.json
Netherlands/OV-RIVM-44093/2021	EPI_ISL_3057716	Dutch COVID-19 response team	National Institute for Public Health and the Environment (RIVM)	Adam Meijer et al	https://www.epicov.org/acknowledgement/77/16/EPI_ISL_3057716.json
Netherlands/ZE-MVD-CWGS2101572/2021	EPI_ISL_3133601	Microvida	Microvida	Suzan D. Pas et al	https://www.epicov.org/acknowledgement/36/01/EPI_ISL_3133601.json
Netherlands/NH-RIVM-45220/2021	EPI_ISL_3137292	Dutch COVID-19 response team	National Institute for Public Health and the Environment (RIVM)	Adam Meijer et al	https://www.epicov.org/acknowledgement/72/92/EPI_ISL_3137292.json
Netherlands/NH-RIVM-45265/2021	EPI_ISL_3137337	Dutch COVID-19 response team	National Institute for Public Health and the Environment (RIVM)	Adam Meijer et al	https://www.epicov.org/acknowledgement/73/37/EPI_ISL_3137337.json
Netherlands/ZH-RIVM-42950/2021	EPI_ISL_2981808	Dutch COVID-19 response team	National Institute for Public Health and the Environment (RIVM)	Adam Meijer et al	https://www.epicov.org/acknowledgement/18/08/EPI_ISL_2981808.json
Netherlands/GR-UMCG-MMB_2146/2021	EPI_ISL_2983735	UMC Groningen, Clinical Virology, Department of Medical Microbiology and Infection Prevention	UMC Groningen, Clinical Virology, Department of Medical Microbiology and Infection Prevention	Hubert Niesters et al	https://www.epicov.org/acknowledgement/37/35/EPI_ISL_2983735.json
Netherlands/OV-RIVM-42058/2021	EPI_ISL_2863317	Dutch COVID-19 response team	National Institute for Public Health and the Environment (RIVM)	Adam Meijer et al	https://www.epicov.org/acknowledgement/33/17/EPI_ISL_2863317.json
Netherlands/NH-RIVM-45254/2021	EPI_ISL_3137326	Dutch COVID-19 response team	National Institute for Public Health and the Environment (RIVM)	Adam Meijer et al	https://www.epicov.org/acknowledgement/73/26/EPI_ISL_3137326.json
Netherlands/NH-RIVM-38986/2021	EPI_ISL_2610447	Dutch COVID-19 response team	National Institute for Public Health and the Environment (RIVM)	Adam Meijer et al	https://www.epicov.org/acknowledgement/04/47/EPI_ISL_2610447.json
Netherlands/NB-RIVM-45075/2021	EPI_ISL_3137147	Dutch COVID-19 response team	National Institute for Public Health and the Environment (RIVM)	Adam Meijer et al	https://www.epicov.org/acknowledgement/71/47/EPI_ISL_3137147.json
Netherlands/ZH-RIVM-34253/2021	EPI_ISL_2303981	Dutch COVID-19 response team	National Institute for Public Health and the Environment (RIVM)	Adam Meijer et al	https://www.epicov.org/acknowledgement/39/81/EPI_ISL_2303981.json
Netherlands/UT-RIVM-43238/2021	EPI_ISL_3056861	Dutch COVID-19 response team	National Institute for Public Health and the Environment (RIVM)	Adam Meijer et al	https://www.epicov.org/acknowledgement/68/61/EPI_ISL_3056861.json
Netherlands/ZH-RIVM-45729/2021	EPI_ISL_3137802	Dutch COVID-19 response team	National Institute for Public Health and the Environment (RIVM)	Adam Meijer et al	https://www.epicov.org/acknowledgement/78/02/EPI_ISL_3137802.json
Netherlands/ZH-RIVM-41693/2021	EPI_ISL_2863097	Dutch COVID-19 response team	National Institute for Public Health and the Environment (RIVM)	Adam Meijer et al	https://www.epicov.org/acknowledgement/30/97/EPI_ISL_2863097.json
Netherlands/GR-RIVM-46239/2021	EPI_ISL_3138314	Dutch COVID-19 response team	National Institute for Public Health and the Environment (RIVM)	Adam Meijer et al	https://www.epicov.org/acknowledgement/83/14/EPI_ISL_3138314.json
Netherlands/UT-RIVM-44971/2021	EPI_ISL_3137043	Dutch COVID-19 response team	National Institute for Public Health and the Environment (RIVM)	Adam Meijer et al	https://www.epicov.org/acknowledgement/70/43/EPI_ISL_3137043.json
Netherlands/NB-RIVM-43617/2021	EPI_ISL_3057240	Dutch COVID-19 response team	National Institute for Public Health and the Environment (RIVM)	Adam Meijer et al	https://www.epicov.org/acknowledgement/72/40/EPI_ISL_3057240.json
Netherlands/GR-UMCG-MMB_2208/2021	EPI_ISL_2988901	UMC Groningen, Clinical Virology, Department of Medical Microbiology and Infection Prevention	UMC Groningen, Clinical Virology, Department of Medical Microbiology and Infection Prevention	Hubert Niesters et al	https://www.epicov.org/acknowledgement/89/01/EPI_ISL_2988901.json
Netherlands/DR-RIVM-46012/2021	EPI_ISL_3138086	Dutch COVID-19 response team	National Institute for Public Health and the Environment (RIVM)	Adam Meijer et al	https://www.epicov.org/acknowledgement/80/86/EPI_ISL_3138086.json
Netherlands/LI-RIVM-44279/2021	EPI_ISL_3057902	Dutch COVID-19 response team	National Institute for Public Health and the Environment (RIVM)	Adam Meijer et al	https://www.epicov.org/acknowledgement/79/02/EPI_ISL_3057902.json
Netherlands/GE-RIVM-43750/2021	EPI_ISL_3057373	Dutch COVID-19 response team	National Institute for Public Health and the Environment (RIVM)	Adam Meijer et al	https://www.epicov.org/acknowledgement/73/73/EPI_ISL_3057373.json
Netherlands/NB-RIVM-41978/2021	EPI_ISL_2863279	Dutch COVID-19 response team	National Institute for Public Health and the Environment (RIVM)	Adam Meijer et al	https://www.epicov.org/acknowledgement/32/79/EPI_ISL_2863279.json
Netherlands/UT-RIVM-44871/2021	EPI_ISL_3136943	Dutch COVID-19 response team	National Institute for Public Health and the Environment (RIVM)	Adam Meijer et al	https://www.epicov.org/acknowledgement/69/43/EPI_ISL_3136943.json
Netherlands/DR-RIVM-45520/2021	EPI_ISL_3137593	Dutch COVID-19 response team	National Institute for Public Health and the Environment (RIVM)	Adam Meijer et al	https://www.epicov.org/acknowledgement/75/93/EPI_ISL_3137593.json
Netherlands/NB-RIVM-45039/2021	EPI_ISL_3137111	Dutch COVID-19 response team	National Institute for Public Health and the Environment (RIVM)	Adam Meijer et al	https://www.epicov.org/acknowledgement/71/11/EPI_ISL_3137111.json
Netherlands/DR-RIVM-45794/2021	EPI_ISL_3137867	Dutch COVID-19 response team	National Institute for Public Health and the Environment (RIVM)	Adam Meijer et al	https://www.epicov.org/acknowledgement/78/67/EPI_ISL_3137867.json
Netherlands/NB-RIVM-43947/2021	EPI_ISL_3057570	Dutch COVID-19 response team	National Institute for Public Health and the Environment (RIVM)	Adam Meijer et al	https://www.epicov.org/acknowledgement/75/70/EPI_ISL_3057570.json
Netherlands/ZH-RIVM-44079/2021	EPI_ISL_3057702	Dutch COVID-19 response team	National Institute for Public Health and the Environment (RIVM)	Adam Meijer et al	https://www.epicov.org/acknowledgement/77/02/EPI_ISL_3057702.json
Netherlands/NH-RIVM-45043/2021	EPI_ISL_3137115	Dutch COVID-19 response team	National Institute for Public Health and the Environment (RIVM)	Adam Meijer et al	https://www.epicov.org/acknowledgement/71/15/EPI_ISL_3137115.json
Netherlands/GR-RIVM-44035/2021	EPI_ISL_3057658	Dutch COVID-19 response team	National Institute for Public Health and the Environment (RIVM)	Adam Meijer et al	https://www.epicov.org/acknowledgement/76/58/EPI_ISL_3057658.json
Netherlands/GE-RIVM-39871/2021	EPI_ISL_2672603	Dutch COVID-19 response team	National Institute for Public Health and the Environment (RIVM)	Adam Meijer et al	https://www.epicov.org/acknowledgement/26/03/EPI_ISL_2672603.json
Netherlands/ZH-RIVM-45973/2021	EPI_ISL_3138047	Dutch COVID-19 response team	National Institute for Public Health and the Environment (RIVM)	Adam Meijer et al	https://www.epicov.org/acknowledgement/80/47/EPI_ISL_3138047.json
Netherlands/ZH-EMC-3136/2021	EPI_ISL_3136084	Dutch COVID-19 response team	Erasmus Medical Center	Bas Oude Munnink et al	https://www.epicov.org/acknowledgement/60/84/EPI_ISL_3136084.json
Netherlands/OV-RIVM-46324/2021	EPI_ISL_3138399	Dutch COVID-19 response team	National Institute for Public Health and the Environment (RIVM)	Adam Meijer et al	https://www.epicov.org/acknowledgement/83/99/EPI_ISL_3138399.json
Netherlands/NH-RIVM-43519/2021	EPI_ISL_3057142	Dutch COVID-19 response team	National Institute for Public Health and the Environment (RIVM)	Adam Meijer et al	https://www.epicov.org/acknowledgement/71/42/EPI_ISL_3057142.json
Netherlands/LI-RIVM-43912/2021	EPI_ISL_3057535	Dutch COVID-19 response team	National Institute for Public Health and the Environment (RIVM)	Adam Meijer et al	https://www.epicov.org/acknowledgement/75/35/EPI_ISL_3057535.json
Netherlands/ZE-RIVM-44348/2021	EPI_ISL_3057973	Dutch COVID-19 response team	National Institute for Public Health and the Environment (RIVM)	Adam Meijer et al	https://www.epicov.org/acknowledgement/79/73/EPI_ISL_3057973.json
Netherlands/NB-MVD-CWGS2101340/2021	EPI_ISL_2957448	Microvida	Microvida	Suzan D. Pas et al	https://www.epicov.org/acknowledgement/74/48/EPI_ISL_2957448.json
Netherlands/NB-RIVM-44188/2021	EPI_ISL_3057811	Dutch COVID-19 response team	National Institute for Public Health and the Environment (RIVM)	Adam Meijer et al	https://www.epicov.org/acknowledgement/78/11/EPI_ISL_3057811.json
Netherlands/DR-UMCG-MMB_2509/2021	EPI_ISL_3152183	UMC Groningen, Clinical Virology, Department of Medical Microbiology and Infection Prevention	UMC Groningen, Clinical Virology, Department of Medical Microbiology and Infection Prevention	Hubert Niesters et al	https://www.epicov.org/acknowledgement/21/83/EPI_ISL_3152183.json
Netherlands/NB-RIVM-42416/2021	EPI_ISL_2981266	Dutch COVID-19 response team	National Institute for Public Health and the Environment (RIVM)	Adam Meijer et al	https://www.epicov.org/acknowledgement/12/66/EPI_ISL_2981266.json
Netherlands/OV-RIVM-45992/2021	EPI_ISL_3138066	Dutch COVID-19 response team	National Institute for Public Health and the Environment (RIVM)	Adam Meijer et al	https://www.epicov.org/acknowledgement/80/66/EPI_ISL_3138066.json
Netherlands/ZE-RIVM-41551/2021	EPI_ISL_2788362	Dutch COVID-19 response team	National Institute for Public Health and the Environment (RIVM)	Adam Meijer et al	https://www.epicov.org/acknowledgement/83/62/EPI_ISL_2788362.json
Netherlands/NB-RIVM-44223/2021	EPI_ISL_3057846	Dutch COVID-19 response team	National Institute for Public Health and the Environment (RIVM)	Adam Meijer et al	https://www.epicov.org/acknowledgement/78/46/EPI_ISL_3057846.json
Netherlands/NH-EMC-196/2021	EPI_ISL_2145143	Dutch COVID-19 response team	Erasmus Medical Center	Bas Oude Munnink et al	https://www.epicov.org/acknowledgement/51/43/EPI_ISL_2145143.json
Netherlands/GR-RIVM-43717/2021	EPI_ISL_3057340	Dutch COVID-19 response team	National Institute for Public Health and the Environment (RIVM)	Adam Meijer et al	https://www.epicov.org/acknowledgement/73/40/EPI_ISL_3057340.json
Netherlands/ZH-EMC-2968/2021	EPI_ISL_2860627	Dutch COVID-19 response team	Erasmus Medical Center	Bas Oude Munnink et al	https://www.epicov.org/acknowledgement/06/27/EPI_ISL_2860627.json
Netherlands/FL-RIVM-45879/2021	EPI_ISL_3137953	Dutch COVID-19 response team	National Institute for Public Health and the Environment (RIVM)	Adam Meijer et al	https://www.epicov.org/acknowledgement/79/53/EPI_ISL_3137953.json
Netherlands/GE-RIVM-42208/2021	EPI_ISL_2863383	Dutch COVID-19 response team	National Institute for Public Health and the Environment (RIVM)	Adam Meijer et al	https://www.epicov.org/acknowledgement/33/83/EPI_ISL_2863383.json
Netherlands/ZH-RIVM-42866/2021	EPI_ISL_2981752	Dutch COVID-19 response team	National Institute for Public Health and the Environment (RIVM)	Adam Meijer et al	https://www.epicov.org/acknowledgement/17/52/EPI_ISL_2981752.json
Netherlands/UT-RIVM-44655/2021	EPI_ISL_3136727	Dutch COVID-19 response team	National Institute for Public Health and the Environment (RIVM)	Adam Meijer et al	https://www.epicov.org/acknowledgement/67/27/EPI_ISL_3136727.json
Netherlands/ZH-RIVM-45812/2021	EPI_ISL_3137885	Dutch COVID-19 response team	National Institute for Public Health and the Environment (RIVM)	Adam Meijer et al	https://www.epicov.org/acknowledgement/78/85/EPI_ISL_3137885.json
Netherlands/NB-MVD-CWGS2101412/2021	EPI_ISL_3047892	Microvida	Microvida	Suzan D. Pas et al	https://www.epicov.org/acknowledgement/78/92/EPI_ISL_3047892.json
Netherlands/NH-RIVM-43624/2021	EPI_ISL_3057247	Dutch COVID-19 response team	National Institute for Public Health and the Environment (RIVM)	Adam Meijer et al	https://www.epicov.org/acknowledgement/72/47/EPI_ISL_3057247.json
Netherlands/ZE-RIVM-42782/2021	EPI_ISL_2981652	Dutch COVID-19 response team	National Institute for Public Health and the Environment (RIVM)	Adam Meijer et al	https://www.epicov.org/acknowledgement/16/52/EPI_ISL_2981652.json
Netherlands/DR-UMCG-MMB_2427/2021	EPI_ISL_3062658	UMC Groningen, Clinical Virology, Department of Medical Microbiology and Infection Prevention	UMC Groningen, Clinical Virology, Department of Medical Microbiology and Infection Prevention	Hubert Niesters et al	https://www.epicov.org/acknowledgement/26/58/EPI_ISL_3062658.json
Netherlands/NB-MVD-CWGS2101451/2021	EPI_ISL_3136477	Microvida	Microvida	Suzan D. Pas et al	https://www.epicov.org/acknowledgement/64/77/EPI_ISL_3136477.json
Netherlands/UT-RIVM-44680/2021	EPI_ISL_3136752	Dutch COVID-19 response team	National Institute for Public Health and the Environment (RIVM)	Adam Meijer et al	https://www.epicov.org/acknowledgement/67/52/EPI_ISL_3136752.json
Netherlands/ZE-RIVM-44444/2021	EPI_ISL_3058069	Dutch COVID-19 response team	National Institute for Public Health and the Environment (RIVM)	Adam Meijer et al	https://www.epicov.org/acknowledgement/80/69/EPI_ISL_3058069.json
Netherlands/UT-RIVM-43629/2021	EPI_ISL_3057252	Dutch COVID-19 response team	National Institute for Public Health and the Environment (RIVM)	Adam Meijer et al	https://www.epicov.org/acknowledgement/72/52/EPI_ISL_3057252.json
Netherlands/ZH-RIVM-43979/2021	EPI_ISL_3057602	Dutch COVID-19 response team	National Institute for Public Health and the Environment (RIVM)	Adam Meijer et al	https://www.epicov.org/acknowledgement/76/02/EPI_ISL_3057602.json
Netherlands/ZH-RIVM-40531/2021	EPI_ISL_2673256	Dutch COVID-19 response team	National Institute for Public Health and the Environment (RIVM)	Adam Meijer et al	https://www.epicov.org/acknowledgement/32/56/EPI_ISL_2673256.json
Netherlands/UT-RIVM-44843/2021	EPI_ISL_3136915	Dutch COVID-19 response team	National Institute for Public Health and the Environment (RIVM)	Adam Meijer et al	https://www.epicov.org/acknowledgement/69/15/EPI_ISL_3136915.json
Netherlands/ZH-RIVM-43522/2021	EPI_ISL_3057145	Dutch COVID-19 response team	National Institute for Public Health and the Environment (RIVM)	Adam Meijer et al	https://www.epicov.org/acknowledgement/71/45/EPI_ISL_3057145.json
Netherlands/GE-RIVM-41743/2021	EPI_ISL_2863149	Dutch COVID-19 response team	National Institute for Public Health and the Environment (RIVM)	Adam Meijer et al	https://www.epicov.org/acknowledgement/31/49/EPI_ISL_2863149.json
Netherlands/NH-RIVM-43105/2021	EPI_ISL_3056727	Dutch COVID-19 response team	National Institute for Public Health and the Environment (RIVM)	Adam Meijer et al	https://www.epicov.org/acknowledgement/67/27/EPI_ISL_3056727.json
Netherlands/NB-RIVM-44214/2021	EPI_ISL_3057837	Dutch COVID-19 response team	National Institute for Public Health and the Environment (RIVM)	Adam Meijer et al	https://www.epicov.org/acknowledgement/78/37/EPI_ISL_3057837.json
Netherlands/ZH-RIVM-43499/2021	EPI_ISL_3057122	Dutch COVID-19 response team	National Institute for Public Health and the Environment (RIVM)	Adam Meijer et al	https://www.epicov.org/acknowledgement/71/22/EPI_ISL_3057122.json
Netherlands/DR-RIVM-45626/2021	EPI_ISL_3137699	Dutch COVID-19 response team	National Institute for Public Health and the Environment (RIVM)	Adam Meijer et al	https://www.epicov.org/acknowledgement/76/99/EPI_ISL_3137699.json
Netherlands/GE-RIVM-45287/2021	EPI_ISL_3137359	Dutch COVID-19 response team	National Institute for Public Health and the Environment (RIVM)	Adam Meijer et al	https://www.epicov.org/acknowledgement/73/59/EPI_ISL_3137359.json
Netherlands/UT-RIVM-46123/2021	EPI_ISL_3138198	Dutch COVID-19 response team	National Institute for Public Health and the Environment (RIVM)	Adam Meijer et al	https://www.epicov.org/acknowledgement/81/98/EPI_ISL_3138198.json
Netherlands/NH-RIVM-43237/2021	EPI_ISL_3056860	Dutch COVID-19 response team	National Institute for Public Health and the Environment (RIVM)	Adam Meijer et al	https://www.epicov.org/acknowledgement/68/60/EPI_ISL_3056860.json
Netherlands/LI-RIVM-43805/2021	EPI_ISL_3057428	Dutch COVID-19 response team	National Institute for Public Health and the Environment (RIVM)	Adam Meijer et al	https://www.epicov.org/acknowledgement/74/28/EPI_ISL_3057428.json
Netherlands/GE-RIVM-46042/2021	EPI_ISL_3138116	Dutch COVID-19 response team	National Institute for Public Health and the Environment (RIVM)	Adam Meijer et al	https://www.epicov.org/acknowledgement/81/16/EPI_ISL_3138116.json
Netherlands/DR-RIVM-45814/2021	EPI_ISL_3137887	Dutch COVID-19 response team	National Institute for Public Health and the Environment (RIVM)	Adam Meijer et al	https://www.epicov.org/acknowledgement/78/87/EPI_ISL_3137887.json
Netherlands/UT-RIVM-46052/2021	EPI_ISL_3138126	Dutch COVID-19 response team	National Institute for Public Health and the Environment (RIVM)	Adam Meijer et al	https://www.epicov.org/acknowledgement/81/26/EPI_ISL_3138126.json
Netherlands/GE-RIVM-39585/2021	EPI_ISL_2672318	Dutch COVID-19 response team	National Institute for Public Health and the Environment (RIVM)	Adam Meijer et al	https://www.epicov.org/acknowledgement/23/18/EPI_ISL_2672318.json
Netherlands/NB-RIVM-45907/2021	EPI_ISL_3137981	Dutch COVID-19 response team	National Institute for Public Health and the Environment (RIVM)	Adam Meijer et al	https://www.epicov.org/acknowledgement/79/81/EPI_ISL_3137981.json
Netherlands/ZH-RIVM-45969/2021	EPI_ISL_3138043	Dutch COVID-19 response team	National Institute for Public Health and the Environment (RIVM)	Adam Meijer et al	https://www.epicov.org/acknowledgement/80/43/EPI_ISL_3138043.json
Netherlands/UT-RIVM-43511/2021	EPI_ISL_3057134	Dutch COVID-19 response team	National Institute for Public Health and the Environment (RIVM)	Adam Meijer et al	https://www.epicov.org/acknowledgement/71/34/EPI_ISL_3057134.json
Netherlands/NH-RIVM-42249/2021	EPI_ISL_2863436	Dutch COVID-19 response team	National Institute for Public Health and the Environment (RIVM)	Adam Meijer et al	https://www.epicov.org/acknowledgement/34/36/EPI_ISL_2863436.json
Netherlands/OV-RIVM-46209/2021	EPI_ISL_3138284	Dutch COVID-19 response team	National Institute for Public Health and the Environment (RIVM)	Adam Meijer et al	https://www.epicov.org/acknowledgement/82/84/EPI_ISL_3138284.json
Netherlands/ZH-RIVM-45800/2021	EPI_ISL_3137873	Dutch COVID-19 response team	National Institute for Public Health and the Environment (RIVM)	Adam Meijer et al	https://www.epicov.org/acknowledgement/78/73/EPI_ISL_3137873.json
Netherlands/NB-RIVM-42679/2021	EPI_ISL_2981299	Dutch COVID-19 response team	National Institute for Public Health and the Environment (RIVM)	Adam Meijer et al	https://www.epicov.org/acknowledgement/12/99/EPI_ISL_2981299.json
Netherlands/UT-RIVM-44926/2021	EPI_ISL_3136998	Dutch COVID-19 response team	National Institute for Public Health and the Environment (RIVM)	Adam Meijer et al	https://www.epicov.org/acknowledgement/69/98/EPI_ISL_3136998.json
Netherlands/NH-RIVM-44947/2021	EPI_ISL_3137019	Dutch COVID-19 response team	National Institute for Public Health and the Environment (RIVM)	Adam Meijer et al	https://www.epicov.org/acknowledgement/70/19/EPI_ISL_3137019.json
Netherlands/GE-RIVM-45031/2021	EPI_ISL_3137103	Dutch COVID-19 response team	National Institute for Public Health and the Environment (RIVM)	Adam Meijer et al	https://www.epicov.org/acknowledgement/71/03/EPI_ISL_3137103.json
Netherlands/NH-RIVM-41721/2021	EPI_ISL_2863126	Dutch COVID-19 response team	National Institute for Public Health and the Environment (RIVM)	Adam Meijer et al	https://www.epicov.org/acknowledgement/31/26/EPI_ISL_2863126.json
Netherlands/GE-RIVM-43901/2021	EPI_ISL_3057524	Dutch COVID-19 response team	National Institute for Public Health and the Environment (RIVM)	Adam Meijer et al	https://www.epicov.org/acknowledgement/75/24/EPI_ISL_3057524.json
Netherlands/DR-RIVM-45605/2021	EPI_ISL_3137678	Dutch COVID-19 response team	National Institute for Public Health and the Environment (RIVM)	Adam Meijer et al	https://www.epicov.org/acknowledgement/76/78/EPI_ISL_3137678.json
Netherlands/ZH-RIVM-45658/2021	EPI_ISL_3137731	Dutch COVID-19 response team	National Institute for Public Health and the Environment (RIVM)	Adam Meijer et al	https://www.epicov.org/acknowledgement/77/31/EPI_ISL_3137731.json
Netherlands/GE-RIVM-41893/2021	EPI_ISL_2863220	Dutch COVID-19 response team	National Institute for Public Health and the Environment (RIVM)	Adam Meijer et al	https://www.epicov.org/acknowledgement/32/20/EPI_ISL_2863220.json
Netherlands/ZH-RIVM-45541/2021	EPI_ISL_3137614	Dutch COVID-19 response team	National Institute for Public Health and the Environment (RIVM)	Adam Meijer et al	https://www.epicov.org/acknowledgement/76/14/EPI_ISL_3137614.json
Netherlands/ZE-RIVM-44398/2021	EPI_ISL_3058023	Dutch COVID-19 response team	National Institute for Public Health and the Environment (RIVM)	Adam Meijer et al	https://www.epicov.org/acknowledgement/80/23/EPI_ISL_3058023.json
Netherlands/FL-RIVM-41927/2021	EPI_ISL_2863248	Dutch COVID-19 response team	National Institute for Public Health and the Environment (RIVM)	Adam Meijer et al	https://www.epicov.org/acknowledgement/32/48/EPI_ISL_2863248.json
Netherlands/FL-RIVM-42281/2021	EPI_ISL_2981074	Dutch COVID-19 response team	National Institute for Public Health and the Environment (RIVM)	Adam Meijer et al	https://www.epicov.org/acknowledgement/10/74/EPI_ISL_2981074.json
Netherlands/ZH-RIVM-44009/2021	EPI_ISL_3057632	Dutch COVID-19 response team	National Institute for Public Health and the Environment (RIVM)	Adam Meijer et al	https://www.epicov.org/acknowledgement/76/32/EPI_ISL_3057632.json
Netherlands/NB-MVD-CWGS2101495/2021	EPI_ISL_3136498	Microvida	Microvida	Suzan D. Pas et al	https://www.epicov.org/acknowledgement/64/98/EPI_ISL_3136498.json
Netherlands/NH-RIVM-43132/2021	EPI_ISL_3056754	Dutch COVID-19 response team	National Institute for Public Health and the Environment (RIVM)	Adam Meijer et al	https://www.epicov.org/acknowledgement/67/54/EPI_ISL_3056754.json
Netherlands/GE-RIVM-40861/2021	EPI_ISL_2788283	Dutch COVID-19 response team	National Institute for Public Health and the Environment (RIVM)	Adam Meijer et al	https://www.epicov.org/acknowledgement/82/83/EPI_ISL_2788283.json
Netherlands/NB-RIVM-41941/2021	EPI_ISL_2863258	Dutch COVID-19 response team	National Institute for Public Health and the Environment (RIVM)	Adam Meijer et al	https://www.epicov.org/acknowledgement/32/58/EPI_ISL_2863258.json
Netherlands/ZH-RIVM-44097/2021	EPI_ISL_3057720	Dutch COVID-19 response team	National Institute for Public Health and the Environment (RIVM)	Adam Meijer et al	https://www.epicov.org/acknowledgement/77/20/EPI_ISL_3057720.json
Netherlands/UT-RIVM-43502/2021	EPI_ISL_3057125	Dutch COVID-19 response team	National Institute for Public Health and the Environment (RIVM)	Adam Meijer et al	https://www.epicov.org/acknowledgement/71/25/EPI_ISL_3057125.json
Netherlands/ZH-RIVM-41737/2021	EPI_ISL_2862984	Dutch COVID-19 response team	National Institute for Public Health and the Environment (RIVM)	Adam Meijer et al	https://www.epicov.org/acknowledgement/29/84/EPI_ISL_2862984.json
Netherlands/ZH-RIVM-45810/2021	EPI_ISL_3137883	Dutch COVID-19 response team	National Institute for Public Health and the Environment (RIVM)	Adam Meijer et al	https://www.epicov.org/acknowledgement/78/83/EPI_ISL_3137883.json
Netherlands/GE-RIVM-41935/2021	EPI_ISL_2863254	Dutch COVID-19 response team	National Institute for Public Health and the Environment (RIVM)	Adam Meijer et al	https://www.epicov.org/acknowledgement/32/54/EPI_ISL_2863254.json
Netherlands/ZH-RIVM-43472/2021	EPI_ISL_3057095	Dutch COVID-19 response team	National Institute for Public Health and the Environment (RIVM)	Adam Meijer et al	https://www.epicov.org/acknowledgement/70/95/EPI_ISL_3057095.json
Netherlands/NH-RIVM-44510/2021	EPI_ISL_3136582	Dutch COVID-19 response team	National Institute for Public Health and the Environment (RIVM)	Adam Meijer et al	https://www.epicov.org/acknowledgement/65/82/EPI_ISL_3136582.json
Netherlands/ZH-RIVM-42835/2021	EPI_ISL_2981735	Dutch COVID-19 response team	National Institute for Public Health and the Environment (RIVM)	Adam Meijer et al	https://www.epicov.org/acknowledgement/17/35/EPI_ISL_2981735.json
Netherlands/NH-RIVM-45768/2021	EPI_ISL_3137841	Dutch COVID-19 response team	National Institute for Public Health and the Environment (RIVM)	Adam Meijer et al	https://www.epicov.org/acknowledgement/78/41/EPI_ISL_3137841.json
Netherlands/ZH-EMC-2600/2021	EPI_ISL_2145703	Dutch COVID-19 response team	Erasmus Medical Center	Bas Oude Munnink et al	https://www.epicov.org/acknowledgement/57/03/EPI_ISL_2145703.json
Netherlands/GR-UMCG-MMB_2407/2021	EPI_ISL_3062638	UMC Groningen, Clinical Virology, Department of Medical Microbiology and Infection Prevention	UMC Groningen, Clinical Virology, Department of Medical Microbiology and Infection Prevention	Hubert Niesters et al	https://www.epicov.org/acknowledgement/26/38/EPI_ISL_3062638.json
Netherlands/ZH-RIVM-45360/2021	EPI_ISL_3137432	Dutch COVID-19 response team	National Institute for Public Health and the Environment (RIVM)	Adam Meijer et al	https://www.epicov.org/acknowledgement/74/32/EPI_ISL_3137432.json
Netherlands/ZH-RIVM-44125/2021	EPI_ISL_3057748	Dutch COVID-19 response team	National Institute for Public Health and the Environment (RIVM)	Adam Meijer et al	https://www.epicov.org/acknowledgement/77/48/EPI_ISL_3057748.json
Netherlands/FR-RIVM-44996/2021	EPI_ISL_3137068	Dutch COVID-19 response team	National Institute for Public Health and the Environment (RIVM)	Adam Meijer et al	https://www.epicov.org/acknowledgement/70/68/EPI_ISL_3137068.json
Netherlands/UT-RIVM-44770/2021	EPI_ISL_3136842	Dutch COVID-19 response team	National Institute for Public Health and the Environment (RIVM)	Adam Meijer et al	https://www.epicov.org/acknowledgement/68/42/EPI_ISL_3136842.json
Netherlands/UT-RIVM-42053/2021	EPI_ISL_2863315	Dutch COVID-19 response team	National Institute for Public Health and the Environment (RIVM)	Adam Meijer et al	https://www.epicov.org/acknowledgement/33/15/EPI_ISL_2863315.json
Netherlands/NH-RIVM-42202/2021	EPI_ISL_2863048	Dutch COVID-19 response team	National Institute for Public Health and the Environment (RIVM)	Adam Meijer et al	https://www.epicov.org/acknowledgement/30/48/EPI_ISL_2863048.json
Netherlands/ZE-RIVM-42993/2021	EPI_ISL_2981662	Dutch COVID-19 response team	National Institute for Public Health and the Environment (RIVM)	Adam Meijer et al	https://www.epicov.org/acknowledgement/16/62/EPI_ISL_2981662.json
Netherlands/NH-RIVM-43144/2021	EPI_ISL_3056767	Dutch COVID-19 response team	National Institute for Public Health and the Environment (RIVM)	Adam Meijer et al	https://www.epicov.org/acknowledgement/67/67/EPI_ISL_3056767.json
Netherlands/DR-RIVM-44082/2021	EPI_ISL_3057705	Dutch COVID-19 response team	National Institute for Public Health and the Environment (RIVM)	Adam Meijer et al	https://www.epicov.org/acknowledgement/77/05/EPI_ISL_3057705.json
Netherlands/NB-RIVM-42155/2021	EPI_ISL_2863348	Dutch COVID-19 response team	National Institute for Public Health and the Environment (RIVM)	Adam Meijer et al	https://www.epicov.org/acknowledgement/33/48/EPI_ISL_2863348.json
Netherlands/GE-RIVM-42826/2021	EPI_ISL_2981209	Dutch COVID-19 response team	National Institute for Public Health and the Environment (RIVM)	Adam Meijer et al	https://www.epicov.org/acknowledgement/12/09/EPI_ISL_2981209.json
Netherlands/UT-RIVM-44928/2021	EPI_ISL_3137000	Dutch COVID-19 response team	National Institute for Public Health and the Environment (RIVM)	Adam Meijer et al	https://www.epicov.org/acknowledgement/70/00/EPI_ISL_3137000.json
Netherlands/ZH-RIVM-44906/2021	EPI_ISL_3136978	Dutch COVID-19 response team	National Institute for Public Health and the Environment (RIVM)	Adam Meijer et al	https://www.epicov.org/acknowledgement/69/78/EPI_ISL_3136978.json
Netherlands/ZH-RIVM-34722/2021	EPI_ISL_2303984	Dutch COVID-19 response team	National Institute for Public Health and the Environment (RIVM)	Adam Meijer et al	https://www.epicov.org/acknowledgement/39/84/EPI_ISL_2303984.json
Netherlands/FL-RIVM-40606/2021	EPI_ISL_2673332	Dutch COVID-19 response team	National Institute for Public Health and the Environment (RIVM)	Adam Meijer et al	https://www.epicov.org/acknowledgement/33/32/EPI_ISL_2673332.json
Netherlands/ZE-RIVM-44378/2021	EPI_ISL_3058003	Dutch COVID-19 response team	National Institute for Public Health and the Environment (RIVM)	Adam Meijer et al	https://www.epicov.org/acknowledgement/80/03/EPI_ISL_3058003.json
Netherlands/NH-RIVM-42479/2021	EPI_ISL_2981389	Dutch COVID-19 response team	National Institute for Public Health and the Environment (RIVM)	Adam Meijer et al	https://www.epicov.org/acknowledgement/13/89/EPI_ISL_2981389.json
Netherlands/NH-RIVM-44896/2021	EPI_ISL_3136968	Dutch COVID-19 response team	National Institute for Public Health and the Environment (RIVM)	Adam Meijer et al	https://www.epicov.org/acknowledgement/69/68/EPI_ISL_3136968.json
Netherlands/NB-RIVM-41910/2021	EPI_ISL_2863235	Dutch COVID-19 response team	National Institute for Public Health and the Environment (RIVM)	Adam Meijer et al	https://www.epicov.org/acknowledgement/32/35/EPI_ISL_2863235.json
Netherlands/ZH-RIVM-40355/2021	EPI_ISL_2673081	Dutch COVID-19 response team	National Institute for Public Health and the Environment (RIVM)	Adam Meijer et al	https://www.epicov.org/acknowledgement/30/81/EPI_ISL_2673081.json
Netherlands/NB-RIVM-43606/2021	EPI_ISL_3057229	Dutch COVID-19 response team	National Institute for Public Health and the Environment (RIVM)	Adam Meijer et al	https://www.epicov.org/acknowledgement/72/29/EPI_ISL_3057229.json
Netherlands/ZH-RIVM-39700/2021	EPI_ISL_2672434	Dutch COVID-19 response team	National Institute for Public Health and the Environment (RIVM)	Adam Meijer et al	https://www.epicov.org/acknowledgement/24/34/EPI_ISL_2672434.json
Netherlands/LI-RIVM-42243/2021	EPI_ISL_2863427	Dutch COVID-19 response team	National Institute for Public Health and the Environment (RIVM)	Adam Meijer et al	https://www.epicov.org/acknowledgement/34/27/EPI_ISL_2863427.json
Netherlands/GR-UMCG-MMB_2463/2021	EPI_ISL_3152137	UMC Groningen, Clinical Virology, Department of Medical Microbiology and Infection Prevention	UMC Groningen, Clinical Virology, Department of Medical Microbiology and Infection Prevention	Hubert Niesters et al	https://www.epicov.org/acknowledgement/21/37/EPI_ISL_3152137.json
Netherlands/ZH-RIVM-41540/2021	EPI_ISL_2788221	Dutch COVID-19 response team	National Institute for Public Health and the Environment (RIVM)	Adam Meijer et al	https://www.epicov.org/acknowledgement/82/21/EPI_ISL_2788221.json
Netherlands/OV-RIVM-46197/2021	EPI_ISL_3138272	Dutch COVID-19 response team	National Institute for Public Health and the Environment (RIVM)	Adam Meijer et al	https://www.epicov.org/acknowledgement/82/72/EPI_ISL_3138272.json
Netherlands/ZH-RIVM-41534/2021	EPI_ISL_2788360	Dutch COVID-19 response team	National Institute for Public Health and the Environment (RIVM)	Adam Meijer et al	https://www.epicov.org/acknowledgement/83/60/EPI_ISL_2788360.json
Netherlands/GE-RIVM-43728/2021	EPI_ISL_3057351	Dutch COVID-19 response team	National Institute for Public Health and the Environment (RIVM)	Adam Meijer et al	https://www.epicov.org/acknowledgement/73/51/EPI_ISL_3057351.json
Netherlands/NH-RIVM-45198/2021	EPI_ISL_3137270	Dutch COVID-19 response team	National Institute for Public Health and the Environment (RIVM)	Adam Meijer et al	https://www.epicov.org/acknowledgement/72/70/EPI_ISL_3137270.json
Netherlands/UT-RIVM-43331/2021	EPI_ISL_3056954	Dutch COVID-19 response team	National Institute for Public Health and the Environment (RIVM)	Adam Meijer et al	https://www.epicov.org/acknowledgement/69/54/EPI_ISL_3056954.json
Netherlands/ZH-RIVM-44360/2021	EPI_ISL_3057985	Dutch COVID-19 response team	National Institute for Public Health and the Environment (RIVM)	Adam Meijer et al	https://www.epicov.org/acknowledgement/79/85/EPI_ISL_3057985.json
Netherlands/ZH-RIVM-45436/2021	EPI_ISL_3137508	Dutch COVID-19 response team	National Institute for Public Health and the Environment (RIVM)	Adam Meijer et al	https://www.epicov.org/acknowledgement/75/08/EPI_ISL_3137508.json
Netherlands/ZH-EMC-3155/2021	EPI_ISL_3136096	Dutch COVID-19 response team	Erasmus Medical Center	Bas Oude Munnink et al	https://www.epicov.org/acknowledgement/60/96/EPI_ISL_3136096.json
Netherlands/LI-RIVM-46383/2021	EPI_ISL_3138458	Dutch COVID-19 response team	National Institute for Public Health and the Environment (RIVM)	Adam Meijer et al	https://www.epicov.org/acknowledgement/84/58/EPI_ISL_3138458.json
Netherlands/NB-RIVM-40071/2021	EPI_ISL_2672798	Dutch COVID-19 response team	National Institute for Public Health and the Environment (RIVM)	Adam Meijer et al	https://www.epicov.org/acknowledgement/27/98/EPI_ISL_2672798.json
Netherlands/ZH-RIVM-45685/2021	EPI_ISL_3137758	Dutch COVID-19 response team	National Institute for Public Health and the Environment (RIVM)	Adam Meijer et al	https://www.epicov.org/acknowledgement/77/58/EPI_ISL_3137758.json
Netherlands/UT-RIVM-41823/2021	EPI_ISL_2862989	Dutch COVID-19 response team	National Institute for Public Health and the Environment (RIVM)	Adam Meijer et al	https://www.epicov.org/acknowledgement/29/89/EPI_ISL_2862989.json
Netherlands/UT-RIVM-44762/2021	EPI_ISL_3136834	Dutch COVID-19 response team	National Institute for Public Health and the Environment (RIVM)	Adam Meijer et al	https://www.epicov.org/acknowledgement/68/34/EPI_ISL_3136834.json
Netherlands/GR-RIVM-45117/2021	EPI_ISL_3137189	Dutch COVID-19 response team	National Institute for Public Health and the Environment (RIVM)	Adam Meijer et al	https://www.epicov.org/acknowledgement/71/89/EPI_ISL_3137189.json
Netherlands/ZH-RIVM-45915/2021	EPI_ISL_3137989	Dutch COVID-19 response team	National Institute for Public Health and the Environment (RIVM)	Adam Meijer et al	https://www.epicov.org/acknowledgement/79/89/EPI_ISL_3137989.json
Netherlands/NH-RIVM-40942/2021	EPI_ISL_2788295	Dutch COVID-19 response team	National Institute for Public Health and the Environment (RIVM)	Adam Meijer et al	https://www.epicov.org/acknowledgement/82/95/EPI_ISL_2788295.json
Netherlands/ZH-RIVM-45562/2021	EPI_ISL_3137635	Dutch COVID-19 response team	National Institute for Public Health and the Environment (RIVM)	Adam Meijer et al	https://www.epicov.org/acknowledgement/76/35/EPI_ISL_3137635.json
Netherlands/GR-UMCG-MMB_2403/2021	EPI_ISL_3062634	UMC Groningen, Clinical Virology, Department of Medical Microbiology and Infection Prevention	UMC Groningen, Clinical Virology, Department of Medical Microbiology and Infection Prevention	Hubert Niesters et al	https://www.epicov.org/acknowledgement/26/34/EPI_ISL_3062634.json
Netherlands/FR-RIVM-44396/2021	EPI_ISL_3058021	Dutch COVID-19 response team	National Institute for Public Health and the Environment (RIVM)	Adam Meijer et al	https://www.epicov.org/acknowledgement/80/21/EPI_ISL_3058021.json
Netherlands/UT-RIVM-43340/2021	EPI_ISL_3056963	Dutch COVID-19 response team	National Institute for Public Health and the Environment (RIVM)	Adam Meijer et al	https://www.epicov.org/acknowledgement/69/63/EPI_ISL_3056963.json
Netherlands/ZH-EMC-2824/2021	EPI_ISL_2860475	Dutch COVID-19 response team	Erasmus Medical Center	Bas Oude Munnink et al	https://www.epicov.org/acknowledgement/04/75/EPI_ISL_2860475.json
Netherlands/OV-RIVM-45631/2021	EPI_ISL_3137704	Dutch COVID-19 response team	National Institute for Public Health and the Environment (RIVM)	Adam Meijer et al	https://www.epicov.org/acknowledgement/77/04/EPI_ISL_3137704.json
Netherlands/GE-RIVM-45066/2021	EPI_ISL_3137138	Dutch COVID-19 response team	National Institute for Public Health and the Environment (RIVM)	Adam Meijer et al	https://www.epicov.org/acknowledgement/71/38/EPI_ISL_3137138.json
Netherlands/NB-RIVM-44399/2021	EPI_ISL_3058024	Dutch COVID-19 response team	National Institute for Public Health and the Environment (RIVM)	Adam Meijer et al	https://www.epicov.org/acknowledgement/80/24/EPI_ISL_3058024.json
Netherlands/GR-UMCG-MMB_2182/2021	EPI_ISL_2983770	UMC Groningen, Clinical Virology, Department of Medical Microbiology and Infection Prevention	UMC Groningen, Clinical Virology, Department of Medical Microbiology and Infection Prevention	Hubert Niesters et al	https://www.epicov.org/acknowledgement/37/70/EPI_ISL_2983770.json
Netherlands/ZH-RIVM-44564/2021	EPI_ISL_3136636	Dutch COVID-19 response team	National Institute for Public Health and the Environment (RIVM)	Adam Meijer et al	https://www.epicov.org/acknowledgement/66/36/EPI_ISL_3136636.json
Netherlands/NH-RIVM-41921/2021	EPI_ISL_2862928	Dutch COVID-19 response team	National Institute for Public Health and the Environment (RIVM)	Adam Meijer et al	https://www.epicov.org/acknowledgement/29/28/EPI_ISL_2862928.json
Netherlands/ZH-RIVM-44639/2021	EPI_ISL_3136711	Dutch COVID-19 response team	National Institute for Public Health and the Environment (RIVM)	Adam Meijer et al	https://www.epicov.org/acknowledgement/67/11/EPI_ISL_3136711.json
Netherlands/GR-RIVM-45134/2021	EPI_ISL_3137206	Dutch COVID-19 response team	National Institute for Public Health and the Environment (RIVM)	Adam Meijer et al	https://www.epicov.org/acknowledgement/72/06/EPI_ISL_3137206.json
Netherlands/ZH-RIVM-45382/2021	EPI_ISL_3137454	Dutch COVID-19 response team	National Institute for Public Health and the Environment (RIVM)	Adam Meijer et al	https://www.epicov.org/acknowledgement/74/54/EPI_ISL_3137454.json
Netherlands/GE-RIVM-40431/2021	EPI_ISL_2673156	Dutch COVID-19 response team	National Institute for Public Health and the Environment (RIVM)	Adam Meijer et al	https://www.epicov.org/acknowledgement/31/56/EPI_ISL_2673156.json
Netherlands/UT-RIVM-44852/2021	EPI_ISL_3136924	Dutch COVID-19 response team	National Institute for Public Health and the Environment (RIVM)	Adam Meijer et al	https://www.epicov.org/acknowledgement/69/24/EPI_ISL_3136924.json
Netherlands/NH-RIVM-42203/2021	EPI_ISL_2863377	Dutch COVID-19 response team	National Institute for Public Health and the Environment (RIVM)	Adam Meijer et al	https://www.epicov.org/acknowledgement/33/77/EPI_ISL_2863377.json
Netherlands/ZH-RIVM-44615/2021	EPI_ISL_3136687	Dutch COVID-19 response team	National Institute for Public Health and the Environment (RIVM)	Adam Meijer et al	https://www.epicov.org/acknowledgement/66/87/EPI_ISL_3136687.json
Netherlands/FR-RIVM-46071/2021	EPI_ISL_3138145	Dutch COVID-19 response team	National Institute for Public Health and the Environment (RIVM)	Adam Meijer et al	https://www.epicov.org/acknowledgement/81/45/EPI_ISL_3138145.json
Netherlands/NH-RIVM-43576/2021	EPI_ISL_3057199	Dutch COVID-19 response team	National Institute for Public Health and the Environment (RIVM)	Adam Meijer et al	https://www.epicov.org/acknowledgement/71/99/EPI_ISL_3057199.json
Netherlands/NH-RIVM-43532/2021	EPI_ISL_3057155	Dutch COVID-19 response team	National Institute for Public Health and the Environment (RIVM)	Adam Meijer et al	https://www.epicov.org/acknowledgement/71/55/EPI_ISL_3057155.json
Netherlands/NB-RIVM-45145/2021	EPI_ISL_3137217	Dutch COVID-19 response team	National Institute for Public Health and the Environment (RIVM)	Adam Meijer et al	https://www.epicov.org/acknowledgement/72/17/EPI_ISL_3137217.json
Netherlands/NB-RIVM-44504/2021	EPI_ISL_3136576	Dutch COVID-19 response team	National Institute for Public Health and the Environment (RIVM)	Adam Meijer et al	https://www.epicov.org/acknowledgement/65/76/EPI_ISL_3136576.json
Netherlands/ZH-RIVM-44034/2021	EPI_ISL_3057657	Dutch COVID-19 response team	National Institute for Public Health and the Environment (RIVM)	Adam Meijer et al	https://www.epicov.org/acknowledgement/76/57/EPI_ISL_3057657.json
Netherlands/ZH-RIVM-44114/2021	EPI_ISL_3057737	Dutch COVID-19 response team	National Institute for Public Health and the Environment (RIVM)	Adam Meijer et al	https://www.epicov.org/acknowledgement/77/37/EPI_ISL_3057737.json
Netherlands/UT-RIVM-42046/2021	EPI_ISL_2862709	Dutch COVID-19 response team	National Institute for Public Health and the Environment (RIVM)	Adam Meijer et al	https://www.epicov.org/acknowledgement/27/09/EPI_ISL_2862709.json
Netherlands/LI-RIVM-42163/2021	EPI_ISL_2862706	Dutch COVID-19 response team	National Institute for Public Health and the Environment (RIVM)	Adam Meijer et al	https://www.epicov.org/acknowledgement/27/06/EPI_ISL_2862706.json
Netherlands/ZH-RIVM-45747/2021	EPI_ISL_3137820	Dutch COVID-19 response team	National Institute for Public Health and the Environment (RIVM)	Adam Meijer et al	https://www.epicov.org/acknowledgement/78/20/EPI_ISL_3137820.json
Netherlands/OV-RIVM-41964/2021	EPI_ISL_2863269	Dutch COVID-19 response team	National Institute for Public Health and the Environment (RIVM)	Adam Meijer et al	https://www.epicov.org/acknowledgement/32/69/EPI_ISL_2863269.json
Netherlands/GE-RIVM-45988/2021	EPI_ISL_3138062	Dutch COVID-19 response team	National Institute for Public Health and the Environment (RIVM)	Adam Meijer et al	https://www.epicov.org/acknowledgement/80/62/EPI_ISL_3138062.json
Netherlands/GR-UMCG-MMB_2481/2021	EPI_ISL_3152155	UMC Groningen, Clinical Virology, Department of Medical Microbiology and Infection Prevention	UMC Groningen, Clinical Virology, Department of Medical Microbiology and Infection Prevention	Hubert Niesters et al	https://www.epicov.org/acknowledgement/21/55/EPI_ISL_3152155.json
Netherlands/UT-RIVM-43329/2021	EPI_ISL_3056952	Dutch COVID-19 response team	National Institute for Public Health and the Environment (RIVM)	Adam Meijer et al	https://www.epicov.org/acknowledgement/69/52/EPI_ISL_3056952.json
Netherlands/ZH-RIVM-44330/2021	EPI_ISL_3057953	Dutch COVID-19 response team	National Institute for Public Health and the Environment (RIVM)	Adam Meijer et al	https://www.epicov.org/acknowledgement/79/53/EPI_ISL_3057953.json
Netherlands/NH-RIVM-43176/2021	EPI_ISL_3056799	Dutch COVID-19 response team	National Institute for Public Health and the Environment (RIVM)	Adam Meijer et al	https://www.epicov.org/acknowledgement/67/99/EPI_ISL_3056799.json
Netherlands/GE-RIVM-41760/2021	EPI_ISL_2863168	Dutch COVID-19 response team	National Institute for Public Health and the Environment (RIVM)	Adam Meijer et al	https://www.epicov.org/acknowledgement/31/68/EPI_ISL_2863168.json
Netherlands/FR-RIVM-45640/2021	EPI_ISL_3137713	Dutch COVID-19 response team	National Institute for Public Health and the Environment (RIVM)	Adam Meijer et al	https://www.epicov.org/acknowledgement/77/13/EPI_ISL_3137713.json
Netherlands/NB-RIVM-44626/2021	EPI_ISL_3136698	Dutch COVID-19 response team	National Institute for Public Health and the Environment (RIVM)	Adam Meijer et al	https://www.epicov.org/acknowledgement/66/98/EPI_ISL_3136698.json
Netherlands/ZH-RIVM-45452/2021	EPI_ISL_3137524	Dutch COVID-19 response team	National Institute for Public Health and the Environment (RIVM)	Adam Meijer et al	https://www.epicov.org/acknowledgement/75/24/EPI_ISL_3137524.json
Netherlands/GE-RIVM-45320/2021	EPI_ISL_3137392	Dutch COVID-19 response team	National Institute for Public Health and the Environment (RIVM)	Adam Meijer et al	https://www.epicov.org/acknowledgement/73/92/EPI_ISL_3137392.json
Netherlands/NB-RIVM-45882/2021	EPI_ISL_3137956	Dutch COVID-19 response team	National Institute for Public Health and the Environment (RIVM)	Adam Meijer et al	https://www.epicov.org/acknowledgement/79/56/EPI_ISL_3137956.json
Netherlands/GE-RIVM-41772/2021	EPI_ISL_2863170	Dutch COVID-19 response team	National Institute for Public Health and the Environment (RIVM)	Adam Meijer et al	https://www.epicov.org/acknowledgement/31/70/EPI_ISL_2863170.json
Netherlands/NH-RIVM-42074/2021	EPI_ISL_2863331	Dutch COVID-19 response team	National Institute for Public Health and the Environment (RIVM)	Adam Meijer et al	https://www.epicov.org/acknowledgement/33/31/EPI_ISL_2863331.json
Netherlands/UT-RIVM-43469/2021	EPI_ISL_3057092	Dutch COVID-19 response team	National Institute for Public Health and the Environment (RIVM)	Adam Meijer et al	https://www.epicov.org/acknowledgement/70/92/EPI_ISL_3057092.json
Netherlands/LI-RIVM-33180/2021	EPI_ISL_2303975	Dutch COVID-19 response team	National Institute for Public Health and the Environment (RIVM)	Adam Meijer et al	https://www.epicov.org/acknowledgement/39/75/EPI_ISL_2303975.json
Netherlands/OV-RIVM-46376/2021	EPI_ISL_3138451	Dutch COVID-19 response team	National Institute for Public Health and the Environment (RIVM)	Adam Meijer et al	https://www.epicov.org/acknowledgement/84/51/EPI_ISL_3138451.json
Netherlands/ZH-RIVM-45947/2021	EPI_ISL_3138021	Dutch COVID-19 response team	National Institute for Public Health and the Environment (RIVM)	Adam Meijer et al	https://www.epicov.org/acknowledgement/80/21/EPI_ISL_3138021.json
Netherlands/GE-RIVM-42197/2021	EPI_ISL_2863373	Dutch COVID-19 response team	National Institute for Public Health and the Environment (RIVM)	Adam Meijer et al	https://www.epicov.org/acknowledgement/33/73/EPI_ISL_2863373.json
Netherlands/GR-UMCG-MMB_2457/2021	EPI_ISL_3152131	UMC Groningen, Clinical Virology, Department of Medical Microbiology and Infection Prevention	UMC Groningen, Clinical Virology, Department of Medical Microbiology and Infection Prevention	Hubert Niesters et al	https://www.epicov.org/acknowledgement/21/31/EPI_ISL_3152131.json
Netherlands/NH-RIVM-43397/2021	EPI_ISL_3057020	Dutch COVID-19 response team	National Institute for Public Health and the Environment (RIVM)	Adam Meijer et al	https://www.epicov.org/acknowledgement/70/20/EPI_ISL_3057020.json
Netherlands/ZH-EMC-3066/2021	EPI_ISL_3136012	Dutch COVID-19 response team	Erasmus Medical Center	Bas Oude Munnink et al	https://www.epicov.org/acknowledgement/60/12/EPI_ISL_3136012.json
Netherlands/GR-RIVM-45068/2021	EPI_ISL_3137140	Dutch COVID-19 response team	National Institute for Public Health and the Environment (RIVM)	Adam Meijer et al	https://www.epicov.org/acknowledgement/71/40/EPI_ISL_3137140.json
Netherlands/ZH-RIVM-44117/2021	EPI_ISL_3057740	Dutch COVID-19 response team	National Institute for Public Health and the Environment (RIVM)	Adam Meijer et al	https://www.epicov.org/acknowledgement/77/40/EPI_ISL_3057740.json
Netherlands/OV-RIVM-45990/2021	EPI_ISL_3138064	Dutch COVID-19 response team	National Institute for Public Health and the Environment (RIVM)	Adam Meijer et al	https://www.epicov.org/acknowledgement/80/64/EPI_ISL_3138064.json
Netherlands/UT-RIVM-44749/2021	EPI_ISL_3136821	Dutch COVID-19 response team	National Institute for Public Health and the Environment (RIVM)	Adam Meijer et al	https://www.epicov.org/acknowledgement/68/21/EPI_ISL_3136821.json
Netherlands/NB-RIVM-44189/2021	EPI_ISL_3057812	Dutch COVID-19 response team	National Institute for Public Health and the Environment (RIVM)	Adam Meijer et al	https://www.epicov.org/acknowledgement/78/12/EPI_ISL_3057812.json
Netherlands/GE-RIVM-43264/2021	EPI_ISL_3056887	Dutch COVID-19 response team	National Institute for Public Health and the Environment (RIVM)	Adam Meijer et al	https://www.epicov.org/acknowledgement/68/87/EPI_ISL_3056887.json
Netherlands/ZH-RIVM-45442/2021	EPI_ISL_3137514	Dutch COVID-19 response team	National Institute for Public Health and the Environment (RIVM)	Adam Meijer et al	https://www.epicov.org/acknowledgement/75/14/EPI_ISL_3137514.json
Netherlands/NB-MVD-CWGS2101514/2021	EPI_ISL_3136517	Microvida	Microvida	Suzan D. Pas et al	https://www.epicov.org/acknowledgement/65/17/EPI_ISL_3136517.json
Netherlands/GE-RIVM-39919/2021	EPI_ISL_2672651	Dutch COVID-19 response team	National Institute for Public Health and the Environment (RIVM)	Adam Meijer et al	https://www.epicov.org/acknowledgement/26/51/EPI_ISL_2672651.json
Netherlands/UT-RIVM-42609/2021	EPI_ISL_2981556	Dutch COVID-19 response team	National Institute for Public Health and the Environment (RIVM)	Adam Meijer et al	https://www.epicov.org/acknowledgement/15/56/EPI_ISL_2981556.json
Netherlands/GE-RIVM-40897/2021	EPI_ISL_2788290	Dutch COVID-19 response team	National Institute for Public Health and the Environment (RIVM)	Adam Meijer et al	https://www.epicov.org/acknowledgement/82/90/EPI_ISL_2788290.json
Netherlands/ZH-EMC-3082/2021	EPI_ISL_3136028	Dutch COVID-19 response team	Erasmus Medical Center	Bas Oude Munnink et al	https://www.epicov.org/acknowledgement/60/28/EPI_ISL_3136028.json
Netherlands/NH-RIVM-43530/2021	EPI_ISL_3057153	Dutch COVID-19 response team	National Institute for Public Health and the Environment (RIVM)	Adam Meijer et al	https://www.epicov.org/acknowledgement/71/53/EPI_ISL_3057153.json
Netherlands/OV-RIVM-44024/2021	EPI_ISL_3057647	Dutch COVID-19 response team	National Institute for Public Health and the Environment (RIVM)	Adam Meijer et al	https://www.epicov.org/acknowledgement/76/47/EPI_ISL_3057647.json
Netherlands/DR-UMCG-MMB_2421/2021	EPI_ISL_3062652	UMC Groningen, Clinical Virology, Department of Medical Microbiology and Infection Prevention	UMC Groningen, Clinical Virology, Department of Medical Microbiology and Infection Prevention	Hubert Niesters et al	https://www.epicov.org/acknowledgement/26/52/EPI_ISL_3062652.json
Netherlands/ZH-RIVM-44365/2021	EPI_ISL_3057990	Dutch COVID-19 response team	National Institute for Public Health and the Environment (RIVM)	Adam Meijer et al	https://www.epicov.org/acknowledgement/79/90/EPI_ISL_3057990.json
Netherlands/NH-RIVM-43100/2021	EPI_ISL_3056722	Dutch COVID-19 response team	National Institute for Public Health and the Environment (RIVM)	Adam Meijer et al	https://www.epicov.org/acknowledgement/67/22/EPI_ISL_3056722.json
Netherlands/NH-RIVM-42387/2021	EPI_ISL_2981371	Dutch COVID-19 response team	National Institute for Public Health and the Environment (RIVM)	Adam Meijer et al	https://www.epicov.org/acknowledgement/13/71/EPI_ISL_2981371.json
Netherlands/DR-UMCG-MMB_2167/2021	EPI_ISL_2983755	UMC Groningen, Clinical Virology, Department of Medical Microbiology and Infection Prevention	UMC Groningen, Clinical Virology, Department of Medical Microbiology and Infection Prevention	Hubert Niesters et al	https://www.epicov.org/acknowledgement/37/55/EPI_ISL_2983755.json
Netherlands/NB-RIVM-45170/2021	EPI_ISL_3137242	Dutch COVID-19 response team	National Institute for Public Health and the Environment (RIVM)	Adam Meijer et al	https://www.epicov.org/acknowledgement/72/42/EPI_ISL_3137242.json
Netherlands/LI-RIVM-44303/2021	EPI_ISL_3057926	Dutch COVID-19 response team	National Institute for Public Health and the Environment (RIVM)	Adam Meijer et al	https://www.epicov.org/acknowledgement/79/26/EPI_ISL_3057926.json
Netherlands/NB-MVD-CWGS2101236/2021	EPI_ISL_2955614	Microvida	Microvida	Suzan D. Pas et al	https://www.epicov.org/acknowledgement/56/14/EPI_ISL_2955614.json
Netherlands/NB-MVD-CWGS2101303/2021	EPI_ISL_2957414	Microvida	Microvida	Suzan D. Pas et al	https://www.epicov.org/acknowledgement/74/14/EPI_ISL_2957414.json
Netherlands/GR-UMCG-MMB_2395/2021	EPI_ISL_3062626	UMC Groningen, Clinical Virology, Department of Medical Microbiology and Infection Prevention	UMC Groningen, Clinical Virology, Department of Medical Microbiology and Infection Prevention	Hubert Niesters et al	https://www.epicov.org/acknowledgement/26/26/EPI_ISL_3062626.json
Netherlands/NH-RIVM-45238/2021	EPI_ISL_3137310	Dutch COVID-19 response team	National Institute for Public Health and the Environment (RIVM)	Adam Meijer et al	https://www.epicov.org/acknowledgement/73/10/EPI_ISL_3137310.json
Netherlands/UT-RIVM-46143/2021	EPI_ISL_3138218	Dutch COVID-19 response team	National Institute for Public Health and the Environment (RIVM)	Adam Meijer et al	https://www.epicov.org/acknowledgement/82/18/EPI_ISL_3138218.json
Netherlands/GR-UMCG-MMB_2213/2021	EPI_ISL_2988906	UMC Groningen, Clinical Virology, Department of Medical Microbiology and Infection Prevention	UMC Groningen, Clinical Virology, Department of Medical Microbiology and Infection Prevention	Hubert Niesters et al	https://www.epicov.org/acknowledgement/89/06/EPI_ISL_2988906.json
Netherlands/NB-RIVM-45027/2021	EPI_ISL_3137099	Dutch COVID-19 response team	National Institute for Public Health and the Environment (RIVM)	Adam Meijer et al	https://www.epicov.org/acknowledgement/70/99/EPI_ISL_3137099.json
Netherlands/LI-RIVM-43816/2021	EPI_ISL_3057439	Dutch COVID-19 response team	National Institute for Public Health and the Environment (RIVM)	Adam Meijer et al	https://www.epicov.org/acknowledgement/74/39/EPI_ISL_3057439.json
Netherlands/NH-RIVM-43246/2021	EPI_ISL_3056869	Dutch COVID-19 response team	National Institute for Public Health and the Environment (RIVM)	Adam Meijer et al	https://www.epicov.org/acknowledgement/68/69/EPI_ISL_3056869.json
Netherlands/NB-RIVM-45897/2021	EPI_ISL_3137971	Dutch COVID-19 response team	National Institute for Public Health and the Environment (RIVM)	Adam Meijer et al	https://www.epicov.org/acknowledgement/79/71/EPI_ISL_3137971.json
Netherlands/NB-RIVM-43802/2021	EPI_ISL_3057425	Dutch COVID-19 response team	National Institute for Public Health and the Environment (RIVM)	Adam Meijer et al	https://www.epicov.org/acknowledgement/74/25/EPI_ISL_3057425.json
Netherlands/FR-RIVM-45578/2021	EPI_ISL_3137651	Dutch COVID-19 response team	National Institute for Public Health and the Environment (RIVM)	Adam Meijer et al	https://www.epicov.org/acknowledgement/76/51/EPI_ISL_3137651.json
Netherlands/OV-RIVM-46217/2021	EPI_ISL_3138292	Dutch COVID-19 response team	National Institute for Public Health and the Environment (RIVM)	Adam Meijer et al	https://www.epicov.org/acknowledgement/82/92/EPI_ISL_3138292.json
Netherlands/ZH-EMC-3108/2021	EPI_ISL_3136056	Dutch COVID-19 response team	Erasmus Medical Center	Bas Oude Munnink et al	https://www.epicov.org/acknowledgement/60/56/EPI_ISL_3136056.json
Netherlands/ZH-RIVM-42280/2021	EPI_ISL_2981700	Dutch COVID-19 response team	National Institute for Public Health and the Environment (RIVM)	Adam Meijer et al	https://www.epicov.org/acknowledgement/17/00/EPI_ISL_2981700.json
Netherlands/ZH-RIVM-44702/2021	EPI_ISL_3136774	Dutch COVID-19 response team	National Institute for Public Health and the Environment (RIVM)	Adam Meijer et al	https://www.epicov.org/acknowledgement/67/74/EPI_ISL_3136774.json
Netherlands/UT-RIVM-42076/2021	EPI_ISL_2863333	Dutch COVID-19 response team	National Institute for Public Health and the Environment (RIVM)	Adam Meijer et al	https://www.epicov.org/acknowledgement/33/33/EPI_ISL_2863333.json
Netherlands/OV-RIVM-46409/2021	EPI_ISL_3138484	Dutch COVID-19 response team	National Institute for Public Health and the Environment (RIVM)	Adam Meijer et al	https://www.epicov.org/acknowledgement/84/84/EPI_ISL_3138484.json
Netherlands/UT-RIVM-43300/2021	EPI_ISL_3056923	Dutch COVID-19 response team	National Institute for Public Health and the Environment (RIVM)	Adam Meijer et al	https://www.epicov.org/acknowledgement/69/23/EPI_ISL_3056923.json
Netherlands/FR-RIVM-45517/2021	EPI_ISL_3137590	Dutch COVID-19 response team	National Institute for Public Health and the Environment (RIVM)	Adam Meijer et al	https://www.epicov.org/acknowledgement/75/90/EPI_ISL_3137590.json
Netherlands/ZE-MVD-CWGS2101566/2021	EPI_ISL_3133595	Microvida	Microvida	Suzan D. Pas et al	https://www.epicov.org/acknowledgement/35/95/EPI_ISL_3133595.json
Netherlands/NH-RIVM-45242/2021	EPI_ISL_3137314	Dutch COVID-19 response team	National Institute for Public Health and the Environment (RIVM)	Adam Meijer et al	https://www.epicov.org/acknowledgement/73/14/EPI_ISL_3137314.json
Netherlands/GR-RIVM-45144/2021	EPI_ISL_3137216	Dutch COVID-19 response team	National Institute for Public Health and the Environment (RIVM)	Adam Meijer et al	https://www.epicov.org/acknowledgement/72/16/EPI_ISL_3137216.json
Netherlands/GE-RIVM-43795/2021	EPI_ISL_3057418	Dutch COVID-19 response team	National Institute for Public Health and the Environment (RIVM)	Adam Meijer et al	https://www.epicov.org/acknowledgement/74/18/EPI_ISL_3057418.json
Netherlands/DR-UMCG-MMB_2274/2021	EPI_ISL_2988962	UMC Groningen, Clinical Virology, Department of Medical Microbiology and Infection Prevention	UMC Groningen, Clinical Virology, Department of Medical Microbiology and Infection Prevention	Hubert Niesters et al	https://www.epicov.org/acknowledgement/89/62/EPI_ISL_2988962.json
Netherlands/OV-RIVM-45955/2021	EPI_ISL_3138029	Dutch COVID-19 response team	National Institute for Public Health and the Environment (RIVM)	Adam Meijer et al	https://www.epicov.org/acknowledgement/80/29/EPI_ISL_3138029.json
Netherlands/NH-RIVM-44992/2021	EPI_ISL_3137064	Dutch COVID-19 response team	National Institute for Public Health and the Environment (RIVM)	Adam Meijer et al	https://www.epicov.org/acknowledgement/70/64/EPI_ISL_3137064.json
Netherlands/ZH-RIVM-43085/2021	EPI_ISL_2981845	Dutch COVID-19 response team	National Institute for Public Health and the Environment (RIVM)	Adam Meijer et al	https://www.epicov.org/acknowledgement/18/45/EPI_ISL_2981845.json
Netherlands/NB-MVD-CWGS2101494/2021	EPI_ISL_3136497	Microvida	Microvida	Suzan D. Pas et al	https://www.epicov.org/acknowledgement/64/97/EPI_ISL_3136497.json
Netherlands/UT-RIVM-44723/2021	EPI_ISL_3136795	Dutch COVID-19 response team	National Institute for Public Health and the Environment (RIVM)	Adam Meijer et al	https://www.epicov.org/acknowledgement/67/95/EPI_ISL_3136795.json
Netherlands/UT-RIVM-43368/2021	EPI_ISL_3056991	Dutch COVID-19 response team	National Institute for Public Health and the Environment (RIVM)	Adam Meijer et al	https://www.epicov.org/acknowledgement/69/91/EPI_ISL_3056991.json
Netherlands/UT-RIVM-43354/2021	EPI_ISL_3056977	Dutch COVID-19 response team	National Institute for Public Health and the Environment (RIVM)	Adam Meijer et al	https://www.epicov.org/acknowledgement/69/77/EPI_ISL_3056977.json
Netherlands/ZE-MVD-CWGS2101354/2021	EPI_ISL_3047911	Microvida	Microvida	Suzan D. Pas et al	https://www.epicov.org/acknowledgement/79/11/EPI_ISL_3047911.json
Netherlands/ZH-RIVM-45345/2021	EPI_ISL_3137417	Dutch COVID-19 response team	National Institute for Public Health and the Environment (RIVM)	Adam Meijer et al	https://www.epicov.org/acknowledgement/74/17/EPI_ISL_3137417.json
Netherlands/FR-RIVM-45697/2021	EPI_ISL_3137770	Dutch COVID-19 response team	National Institute for Public Health and the Environment (RIVM)	Adam Meijer et al	https://www.epicov.org/acknowledgement/77/70/EPI_ISL_3137770.json
Netherlands/OV-RIVM-40386/2021	EPI_ISL_2673112	Dutch COVID-19 response team	National Institute for Public Health and the Environment (RIVM)	Adam Meijer et al	https://www.epicov.org/acknowledgement/31/12/EPI_ISL_2673112.json
Netherlands/GR-RIVM-41914/2021	EPI_ISL_2863239	Dutch COVID-19 response team	National Institute for Public Health and the Environment (RIVM)	Adam Meijer et al	https://www.epicov.org/acknowledgement/32/39/EPI_ISL_2863239.json
Netherlands/OV-RIVM-46252/2021	EPI_ISL_3138327	Dutch COVID-19 response team	National Institute for Public Health and the Environment (RIVM)	Adam Meijer et al	https://www.epicov.org/acknowledgement/83/27/EPI_ISL_3138327.json
Netherlands/OV-RIVM-46395/2021	EPI_ISL_3138470	Dutch COVID-19 response team	National Institute for Public Health and the Environment (RIVM)	Adam Meijer et al	https://www.epicov.org/acknowledgement/84/70/EPI_ISL_3138470.json
Netherlands/OV-RIVM-46378/2021	EPI_ISL_3138453	Dutch COVID-19 response team	National Institute for Public Health and the Environment (RIVM)	Adam Meijer et al	https://www.epicov.org/acknowledgement/84/53/EPI_ISL_3138453.json
Netherlands/DR-RIVM-41343/2021	EPI_ISL_2788207	Dutch COVID-19 response team	National Institute for Public Health and the Environment (RIVM)	Adam Meijer et al	https://www.epicov.org/acknowledgement/82/07/EPI_ISL_2788207.json
Netherlands/ZH-RIVM-43239/2021	EPI_ISL_3056862	Dutch COVID-19 response team	National Institute for Public Health and the Environment (RIVM)	Adam Meijer et al	https://www.epicov.org/acknowledgement/68/62/EPI_ISL_3056862.json
Netherlands/NH-RIVM-40857/2021	EPI_ISL_2788281	Dutch COVID-19 response team	National Institute for Public Health and the Environment (RIVM)	Adam Meijer et al	https://www.epicov.org/acknowledgement/82/81/EPI_ISL_2788281.json
Netherlands/ZH-RIVM-42858/2021	EPI_ISL_2981747	Dutch COVID-19 response team	National Institute for Public Health and the Environment (RIVM)	Adam Meijer et al	https://www.epicov.org/acknowledgement/17/47/EPI_ISL_2981747.json
Netherlands/NH-RIVM-45211/2021	EPI_ISL_3137283	Dutch COVID-19 response team	National Institute for Public Health and the Environment (RIVM)	Adam Meijer et al	https://www.epicov.org/acknowledgement/72/83/EPI_ISL_3137283.json
Netherlands/NH-RIVM-40423/2021	EPI_ISL_2673148	Dutch COVID-19 response team	National Institute for Public Health and the Environment (RIVM)	Adam Meijer et al	https://www.epicov.org/acknowledgement/31/48/EPI_ISL_2673148.json
Netherlands/NH-RIVM-46051/2021	EPI_ISL_3138125	Dutch COVID-19 response team	National Institute for Public Health and the Environment (RIVM)	Adam Meijer et al	https://www.epicov.org/acknowledgement/81/25/EPI_ISL_3138125.json
Netherlands/ZH-RIVM-38578/2021	EPI_ISL_2610041	Dutch COVID-19 response team	National Institute for Public Health and the Environment (RIVM)	Adam Meijer et al	https://www.epicov.org/acknowledgement/00/41/EPI_ISL_2610041.json
Netherlands/GE-RIVM-42442/2021	EPI_ISL_2981127	Dutch COVID-19 response team	National Institute for Public Health and the Environment (RIVM)	Adam Meijer et al	https://www.epicov.org/acknowledgement/11/27/EPI_ISL_2981127.json
Netherlands/FL-RIVM-45877/2021	EPI_ISL_3137951	Dutch COVID-19 response team	National Institute for Public Health and the Environment (RIVM)	Adam Meijer et al	https://www.epicov.org/acknowledgement/79/51/EPI_ISL_3137951.json
Netherlands/OV-RIVM-46363/2021	EPI_ISL_3138438	Dutch COVID-19 response team	National Institute for Public Health and the Environment (RIVM)	Adam Meijer et al	https://www.epicov.org/acknowledgement/84/38/EPI_ISL_3138438.json
Netherlands/ZH-RIVM-43310/2021	EPI_ISL_3056933	Dutch COVID-19 response team	National Institute for Public Health and the Environment (RIVM)	Adam Meijer et al	https://www.epicov.org/acknowledgement/69/33/EPI_ISL_3056933.json
Netherlands/UT-RIVM-43393/2021	EPI_ISL_3057016	Dutch COVID-19 response team	National Institute for Public Health and the Environment (RIVM)	Adam Meijer et al	https://www.epicov.org/acknowledgement/70/16/EPI_ISL_3057016.json
Netherlands/NH-EMC-237/2021	EPI_ISL_2860564	Dutch COVID-19 response team	Erasmus Medical Center	Bas Oude Munnink et al	https://www.epicov.org/acknowledgement/05/64/EPI_ISL_2860564.json
Netherlands/GE-RIVM-42485/2021	EPI_ISL_2981154	Dutch COVID-19 response team	National Institute for Public Health and the Environment (RIVM)	Adam Meijer et al	https://www.epicov.org/acknowledgement/11/54/EPI_ISL_2981154.json
Netherlands/GE-RIVM-40727/2021	EPI_ISL_2788191	Dutch COVID-19 response team	National Institute for Public Health and the Environment (RIVM)	Adam Meijer et al	https://www.epicov.org/acknowledgement/81/91/EPI_ISL_2788191.json
Netherlands/UT-RIVM-43448/2021	EPI_ISL_3057071	Dutch COVID-19 response team	National Institute for Public Health and the Environment (RIVM)	Adam Meijer et al	https://www.epicov.org/acknowledgement/70/71/EPI_ISL_3057071.json
Netherlands/GE-RIVM-45275/2021	EPI_ISL_3137347	Dutch COVID-19 response team	National Institute for Public Health and the Environment (RIVM)	Adam Meijer et al	https://www.epicov.org/acknowledgement/73/47/EPI_ISL_3137347.json
Netherlands/ZH-EMC-3012/2021	EPI_ISL_3135963	Dutch COVID-19 response team	Erasmus Medical Center	Bas Oude Munnink et al	https://www.epicov.org/acknowledgement/59/63/EPI_ISL_3135963.json
Netherlands/ZH-RIVM-43384/2021	EPI_ISL_3057007	Dutch COVID-19 response team	National Institute for Public Health and the Environment (RIVM)	Adam Meijer et al	https://www.epicov.org/acknowledgement/70/07/EPI_ISL_3057007.json
Netherlands/ZH-RIVM-41723/2021	EPI_ISL_2862937	Dutch COVID-19 response team	National Institute for Public Health and the Environment (RIVM)	Adam Meijer et al	https://www.epicov.org/acknowledgement/29/37/EPI_ISL_2862937.json
Netherlands/ZH-RIVM-45678/2021	EPI_ISL_3137751	Dutch COVID-19 response team	National Institute for Public Health and the Environment (RIVM)	Adam Meijer et al	https://www.epicov.org/acknowledgement/77/51/EPI_ISL_3137751.json
Netherlands/ZH-RIVM-43998/2021	EPI_ISL_3057621	Dutch COVID-19 response team	National Institute for Public Health and the Environment (RIVM)	Adam Meijer et al	https://www.epicov.org/acknowledgement/76/21/EPI_ISL_3057621.json
Netherlands/ZH-RIVM-43207/2021	EPI_ISL_3056830	Dutch COVID-19 response team	National Institute for Public Health and the Environment (RIVM)	Adam Meijer et al	https://www.epicov.org/acknowledgement/68/30/EPI_ISL_3056830.json
Netherlands/NB-MVD-CWGS2101348/2021	EPI_ISL_2957455	Microvida	Microvida	Suzan D. Pas et al	https://www.epicov.org/acknowledgement/74/55/EPI_ISL_2957455.json
Netherlands/OV-RIVM-44222/2021	EPI_ISL_3057845	Dutch COVID-19 response team	National Institute for Public Health and the Environment (RIVM)	Adam Meijer et al	https://www.epicov.org/acknowledgement/78/45/EPI_ISL_3057845.json
Netherlands/GE-RIVM-42453/2021	EPI_ISL_2981134	Dutch COVID-19 response team	National Institute for Public Health and the Environment (RIVM)	Adam Meijer et al	https://www.epicov.org/acknowledgement/11/34/EPI_ISL_2981134.json
Netherlands/GE-RIVM-41688/2021	EPI_ISL_2863095	Dutch COVID-19 response team	National Institute for Public Health and the Environment (RIVM)	Adam Meijer et al	https://www.epicov.org/acknowledgement/30/95/EPI_ISL_2863095.json
Netherlands/NB-RIVM-39103/2021	EPI_ISL_2610564	Dutch COVID-19 response team	National Institute for Public Health and the Environment (RIVM)	Adam Meijer et al	https://www.epicov.org/acknowledgement/05/64/EPI_ISL_2610564.json
Netherlands/ZH-EMC-3112/2021	EPI_ISL_3136060	Dutch COVID-19 response team	Erasmus Medical Center	Bas Oude Munnink et al	https://www.epicov.org/acknowledgement/60/60/EPI_ISL_3136060.json
Netherlands/GE-RIVM-42434/2021	EPI_ISL_2981122	Dutch COVID-19 response team	National Institute for Public Health and the Environment (RIVM)	Adam Meijer et al	https://www.epicov.org/acknowledgement/11/22/EPI_ISL_2981122.json
Netherlands/UT-RIVM-42162/2021	EPI_ISL_2863352	Dutch COVID-19 response team	National Institute for Public Health and the Environment (RIVM)	Adam Meijer et al	https://www.epicov.org/acknowledgement/33/52/EPI_ISL_2863352.json
Netherlands/UT-RIVM-44657/2021	EPI_ISL_3136729	Dutch COVID-19 response team	National Institute for Public Health and the Environment (RIVM)	Adam Meijer et al	https://www.epicov.org/acknowledgement/67/29/EPI_ISL_3136729.json
Netherlands/ZH-RIVM-40174/2021	EPI_ISL_2672899	Dutch COVID-19 response team	National Institute for Public Health and the Environment (RIVM)	Adam Meijer et al	https://www.epicov.org/acknowledgement/28/99/EPI_ISL_2672899.json
Netherlands/ZH-RIVM-40407/2021	EPI_ISL_2673133	Dutch COVID-19 response team	National Institute for Public Health and the Environment (RIVM)	Adam Meijer et al	https://www.epicov.org/acknowledgement/31/33/EPI_ISL_2673133.json
Netherlands/NB-MVD-CWGS2101268/2021	EPI_ISL_2925593	Microvida	Microvida	Suzan D. Pas et al	https://www.epicov.org/acknowledgement/55/93/EPI_ISL_2925593.json
Netherlands/OV-RIVM-43055/2021	EPI_ISL_2981486	Dutch COVID-19 response team	National Institute for Public Health and the Environment (RIVM)	Adam Meijer et al	https://www.epicov.org/acknowledgement/14/86/EPI_ISL_2981486.json
Netherlands/NH-RIVM-45223/2021	EPI_ISL_3137295	Dutch COVID-19 response team	National Institute for Public Health and the Environment (RIVM)	Adam Meijer et al	https://www.epicov.org/acknowledgement/72/95/EPI_ISL_3137295.json
Netherlands/ZH-UMCG-MMB_2500/2021	EPI_ISL_3152174	UMC Groningen, Clinical Virology, Department of Medical Microbiology and Infection Prevention	UMC Groningen, Clinical Virology, Department of Medical Microbiology and Infection Prevention	Hubert Niesters et al	https://www.epicov.org/acknowledgement/21/74/EPI_ISL_3152174.json
Netherlands/UT-RIVM-46165/2021	EPI_ISL_3138240	Dutch COVID-19 response team	National Institute for Public Health and the Environment (RIVM)	Adam Meijer et al	https://www.epicov.org/acknowledgement/82/40/EPI_ISL_3138240.json
Netherlands/ZH-RIVM-41727/2021	EPI_ISL_2863129	Dutch COVID-19 response team	National Institute for Public Health and the Environment (RIVM)	Adam Meijer et al	https://www.epicov.org/acknowledgement/31/29/EPI_ISL_2863129.json
Netherlands/NH-RIVM-43212/2021	EPI_ISL_3056835	Dutch COVID-19 response team	National Institute for Public Health and the Environment (RIVM)	Adam Meijer et al	https://www.epicov.org/acknowledgement/68/35/EPI_ISL_3056835.json
Netherlands/GR-RIVM-45092/2021	EPI_ISL_3137164	Dutch COVID-19 response team	National Institute for Public Health and the Environment (RIVM)	Adam Meijer et al	https://www.epicov.org/acknowledgement/71/64/EPI_ISL_3137164.json
Netherlands/ZH-RIVM-40427/2021	EPI_ISL_2673152	Dutch COVID-19 response team	National Institute for Public Health and the Environment (RIVM)	Adam Meijer et al	https://www.epicov.org/acknowledgement/31/52/EPI_ISL_2673152.json
Netherlands/GE-RIVM-41871/2021	EPI_ISL_2863207	Dutch COVID-19 response team	National Institute for Public Health and the Environment (RIVM)	Adam Meijer et al	https://www.epicov.org/acknowledgement/32/07/EPI_ISL_2863207.json
Netherlands/NB-RIVM-45041/2021	EPI_ISL_3137113	Dutch COVID-19 response team	National Institute for Public Health and the Environment (RIVM)	Adam Meijer et al	https://www.epicov.org/acknowledgement/71/13/EPI_ISL_3137113.json
Netherlands/OV-RIVM-44156/2021	EPI_ISL_3057779	Dutch COVID-19 response team	National Institute for Public Health and the Environment (RIVM)	Adam Meijer et al	https://www.epicov.org/acknowledgement/77/79/EPI_ISL_3057779.json
Netherlands/ZH-RIVM-44005/2021	EPI_ISL_3057628	Dutch COVID-19 response team	National Institute for Public Health and the Environment (RIVM)	Adam Meijer et al	https://www.epicov.org/acknowledgement/76/28/EPI_ISL_3057628.json
Netherlands/OV-RIVM-46021/2021	EPI_ISL_3138095	Dutch COVID-19 response team	National Institute for Public Health and the Environment (RIVM)	Adam Meijer et al	https://www.epicov.org/acknowledgement/80/95/EPI_ISL_3138095.json
Netherlands/ZH-RIVM-41371/2021	EPI_ISL_2788329	Dutch COVID-19 response team	National Institute for Public Health and the Environment (RIVM)	Adam Meijer et al	https://www.epicov.org/acknowledgement/83/29/EPI_ISL_2788329.json
Netherlands/NH-RIVM-41742/2021	EPI_ISL_2863147	Dutch COVID-19 response team	National Institute for Public Health and the Environment (RIVM)	Adam Meijer et al	https://www.epicov.org/acknowledgement/31/47/EPI_ISL_2863147.json
Netherlands/NH-RIVM-45219/2021	EPI_ISL_3137291	Dutch COVID-19 response team	National Institute for Public Health and the Environment (RIVM)	Adam Meijer et al	https://www.epicov.org/acknowledgement/72/91/EPI_ISL_3137291.json
Netherlands/ZH-EMC-3186/2021	EPI_ISL_3135944	Dutch COVID-19 response team	Erasmus Medical Center	Bas Oude Munnink et al	https://www.epicov.org/acknowledgement/59/44/EPI_ISL_3135944.json
Netherlands/NH-RIVM-42240/2021	EPI_ISL_2863423	Dutch COVID-19 response team	National Institute for Public Health and the Environment (RIVM)	Adam Meijer et al	https://www.epicov.org/acknowledgement/34/23/EPI_ISL_2863423.json
Netherlands/NH-RIVM-43455/2021	EPI_ISL_3057078	Dutch COVID-19 response team	National Institute for Public Health and the Environment (RIVM)	Adam Meijer et al	https://www.epicov.org/acknowledgement/70/78/EPI_ISL_3057078.json
Netherlands/NH-RIVM-44022/2021	EPI_ISL_3057645	Dutch COVID-19 response team	National Institute for Public Health and the Environment (RIVM)	Adam Meijer et al	https://www.epicov.org/acknowledgement/76/45/EPI_ISL_3057645.json
Netherlands/FR-RIVM-44435/2021	EPI_ISL_3058060	Dutch COVID-19 response team	National Institute for Public Health and the Environment (RIVM)	Adam Meijer et al	https://www.epicov.org/acknowledgement/80/60/EPI_ISL_3058060.json
Netherlands/GE-RIVM-41316/2021	EPI_ISL_2788204	Dutch COVID-19 response team	National Institute for Public Health and the Environment (RIVM)	Adam Meijer et al	https://www.epicov.org/acknowledgement/82/04/EPI_ISL_2788204.json
Netherlands/OV-RIVM-40062/2021	EPI_ISL_2672790	Dutch COVID-19 response team	National Institute for Public Health and the Environment (RIVM)	Adam Meijer et al	https://www.epicov.org/acknowledgement/27/90/EPI_ISL_2672790.json
Netherlands/ZH-EMC-3091/2021	EPI_ISL_3136037	Dutch COVID-19 response team	Erasmus Medical Center	Bas Oude Munnink et al	https://www.epicov.org/acknowledgement/60/37/EPI_ISL_3136037.json
Netherlands/OV-RIVM-44116/2021	EPI_ISL_3057739	Dutch COVID-19 response team	National Institute for Public Health and the Environment (RIVM)	Adam Meijer et al	https://www.epicov.org/acknowledgement/77/39/EPI_ISL_3057739.json
Netherlands/ZH-EMC-2813/2021	EPI_ISL_2860467	Dutch COVID-19 response team	Erasmus Medical Center	Bas Oude Munnink et al	https://www.epicov.org/acknowledgement/04/67/EPI_ISL_2860467.json
Netherlands/UT-RIVM-44715/2021	EPI_ISL_3136787	Dutch COVID-19 response team	National Institute for Public Health and the Environment (RIVM)	Adam Meijer et al	https://www.epicov.org/acknowledgement/67/87/EPI_ISL_3136787.json
Netherlands/ZH-RIVM-45617/2021	EPI_ISL_3137690	Dutch COVID-19 response team	National Institute for Public Health and the Environment (RIVM)	Adam Meijer et al	https://www.epicov.org/acknowledgement/76/90/EPI_ISL_3137690.json
Netherlands/ZE-RIVM-44350/2021	EPI_ISL_3057975	Dutch COVID-19 response team	National Institute for Public Health and the Environment (RIVM)	Adam Meijer et al	https://www.epicov.org/acknowledgement/79/75/EPI_ISL_3057975.json
Netherlands/NB-MVD-CWGS2101197/2021	EPI_ISL_2812267	Microvida	Microvida	Suzan D. Pas et al	https://www.epicov.org/acknowledgement/22/67/EPI_ISL_2812267.json
Netherlands/NB-RIVM-44266/2021	EPI_ISL_3057889	Dutch COVID-19 response team	National Institute for Public Health and the Environment (RIVM)	Adam Meijer et al	https://www.epicov.org/acknowledgement/78/89/EPI_ISL_3057889.json
Netherlands/ZH-RIVM-43002/2021	EPI_ISL_2981828	Dutch COVID-19 response team	National Institute for Public Health and the Environment (RIVM)	Adam Meijer et al	https://www.epicov.org/acknowledgement/18/28/EPI_ISL_2981828.json
Netherlands/NH-RIVM-42075/2021	EPI_ISL_2863040	Dutch COVID-19 response team	National Institute for Public Health and the Environment (RIVM)	Adam Meijer et al	https://www.epicov.org/acknowledgement/30/40/EPI_ISL_2863040.json
Netherlands/ZH-RIVM-43553/2021	EPI_ISL_3057176	Dutch COVID-19 response team	National Institute for Public Health and the Environment (RIVM)	Adam Meijer et al	https://www.epicov.org/acknowledgement/71/76/EPI_ISL_3057176.json
Netherlands/UT-UMCU-2503911/2021	EPI_ISL_2886095	UMC Utrecht	UMC Utrecht	Rob Schuurman et al	https://www.epicov.org/acknowledgement/60/95/EPI_ISL_2886095.json
Netherlands/ZH-RIVM-45713/2021	EPI_ISL_3137786	Dutch COVID-19 response team	National Institute for Public Health and the Environment (RIVM)	Adam Meijer et al	https://www.epicov.org/acknowledgement/77/86/EPI_ISL_3137786.json
Netherlands/ZE-RIVM-43324/2021	EPI_ISL_3056947	Dutch COVID-19 response team	National Institute for Public Health and the Environment (RIVM)	Adam Meijer et al	https://www.epicov.org/acknowledgement/69/47/EPI_ISL_3056947.json
Netherlands/FL-RIVM-43718/2021	EPI_ISL_3057341	Dutch COVID-19 response team	National Institute for Public Health and the Environment (RIVM)	Adam Meijer et al	https://www.epicov.org/acknowledgement/73/41/EPI_ISL_3057341.json
Netherlands/ZE-MVD-CWGS2101560/2021	EPI_ISL_3133589	Microvida	Microvida	Suzan D. Pas et al	https://www.epicov.org/acknowledgement/35/89/EPI_ISL_3133589.json
Netherlands/NH-RIVM-46182/2021	EPI_ISL_3138257	Dutch COVID-19 response team	National Institute for Public Health and the Environment (RIVM)	Adam Meijer et al	https://www.epicov.org/acknowledgement/82/57/EPI_ISL_3138257.json
Netherlands/NH-UMCG-MMB_2510/2021	EPI_ISL_3152184	UMC Groningen, Clinical Virology, Department of Medical Microbiology and Infection Prevention	UMC Groningen, Clinical Virology, Department of Medical Microbiology and Infection Prevention	Hubert Niesters et al	https://www.epicov.org/acknowledgement/21/84/EPI_ISL_3152184.json
Netherlands/NB-RIVM-44531/2021	EPI_ISL_3136603	Dutch COVID-19 response team	National Institute for Public Health and the Environment (RIVM)	Adam Meijer et al	https://www.epicov.org/acknowledgement/66/03/EPI_ISL_3136603.json
Netherlands/NB-RIVM-44467/2021	EPI_ISL_3058092	Dutch COVID-19 response team	National Institute for Public Health and the Environment (RIVM)	Adam Meijer et al	https://www.epicov.org/acknowledgement/80/92/EPI_ISL_3058092.json
Netherlands/FL-RIVM-42276/2021	EPI_ISL_2981073	Dutch COVID-19 response team	National Institute for Public Health and the Environment (RIVM)	Adam Meijer et al	https://www.epicov.org/acknowledgement/10/73/EPI_ISL_2981073.json
Netherlands/NH-RIVM-38624/2021	EPI_ISL_2610086	Dutch COVID-19 response team	National Institute for Public Health and the Environment (RIVM)	Adam Meijer et al	https://www.epicov.org/acknowledgement/00/86/EPI_ISL_2610086.json
Netherlands/FR-RIVM-44060/2021	EPI_ISL_3057683	Dutch COVID-19 response team	National Institute for Public Health and the Environment (RIVM)	Adam Meijer et al	https://www.epicov.org/acknowledgement/76/83/EPI_ISL_3057683.json
Netherlands/ZH-RIVM-44062/2021	EPI_ISL_3057685	Dutch COVID-19 response team	National Institute for Public Health and the Environment (RIVM)	Adam Meijer et al	https://www.epicov.org/acknowledgement/76/85/EPI_ISL_3057685.json
Netherlands/ZH-RIVM-42018/2021	EPI_ISL_2863297	Dutch COVID-19 response team	National Institute for Public Health and the Environment (RIVM)	Adam Meijer et al	https://www.epicov.org/acknowledgement/32/97/EPI_ISL_2863297.json
Netherlands/NH-RIVM-43155/2021	EPI_ISL_3056778	Dutch COVID-19 response team	National Institute for Public Health and the Environment (RIVM)	Adam Meijer et al	https://www.epicov.org/acknowledgement/67/78/EPI_ISL_3056778.json
Netherlands/OV-RIVM-45592/2021	EPI_ISL_3137665	Dutch COVID-19 response team	National Institute for Public Health and the Environment (RIVM)	Adam Meijer et al	https://www.epicov.org/acknowledgement/76/65/EPI_ISL_3137665.json
Netherlands/GE-RIVM-43826/2021	EPI_ISL_3057449	Dutch COVID-19 response team	National Institute for Public Health and the Environment (RIVM)	Adam Meijer et al	https://www.epicov.org/acknowledgement/74/49/EPI_ISL_3057449.json
Netherlands/GE-RIVM-40096/2021	EPI_ISL_2672822	Dutch COVID-19 response team	National Institute for Public Health and the Environment (RIVM)	Adam Meijer et al	https://www.epicov.org/acknowledgement/28/22/EPI_ISL_2672822.json
Netherlands/OV-RIVM-40768/2021	EPI_ISL_2788260	Dutch COVID-19 response team	National Institute for Public Health and the Environment (RIVM)	Adam Meijer et al	https://www.epicov.org/acknowledgement/82/60/EPI_ISL_2788260.json
Netherlands/ZH-RIVM-45662/2021	EPI_ISL_3137735	Dutch COVID-19 response team	National Institute for Public Health and the Environment (RIVM)	Adam Meijer et al	https://www.epicov.org/acknowledgement/77/35/EPI_ISL_3137735.json
Netherlands/UT-RIVM-44642/2021	EPI_ISL_3136714	Dutch COVID-19 response team	National Institute for Public Health and the Environment (RIVM)	Adam Meijer et al	https://www.epicov.org/acknowledgement/67/14/EPI_ISL_3136714.json
Netherlands/NH-RIVM-43770/2021	EPI_ISL_3057393	Dutch COVID-19 response team	National Institute for Public Health and the Environment (RIVM)	Adam Meijer et al	https://www.epicov.org/acknowledgement/73/93/EPI_ISL_3057393.json
Netherlands/ZH-RIVM-41963/2021	EPI_ISL_2863267	Dutch COVID-19 response team	National Institute for Public Health and the Environment (RIVM)	Adam Meijer et al	https://www.epicov.org/acknowledgement/32/67/EPI_ISL_2863267.json
Netherlands/ZH-RIVM-41706/2021	EPI_ISL_2863112	Dutch COVID-19 response team	National Institute for Public Health and the Environment (RIVM)	Adam Meijer et al	https://www.epicov.org/acknowledgement/31/12/EPI_ISL_2863112.json
Netherlands/NH-RIVM-43541/2021	EPI_ISL_3057164	Dutch COVID-19 response team	National Institute for Public Health and the Environment (RIVM)	Adam Meijer et al	https://www.epicov.org/acknowledgement/71/64/EPI_ISL_3057164.json
Netherlands/NH-RIVM-45272/2021	EPI_ISL_3137344	Dutch COVID-19 response team	National Institute for Public Health and the Environment (RIVM)	Adam Meijer et al	https://www.epicov.org/acknowledgement/73/44/EPI_ISL_3137344.json
Netherlands/ZH-RIVM-44707/2021	EPI_ISL_3136779	Dutch COVID-19 response team	National Institute for Public Health and the Environment (RIVM)	Adam Meijer et al	https://www.epicov.org/acknowledgement/67/79/EPI_ISL_3136779.json
Netherlands/GR-UMCG-MMB_2212/2021	EPI_ISL_2988905	UMC Groningen, Clinical Virology, Department of Medical Microbiology and Infection Prevention	UMC Groningen, Clinical Virology, Department of Medical Microbiology and Infection Prevention	Hubert Niesters et al	https://www.epicov.org/acknowledgement/89/05/EPI_ISL_2988905.json
Netherlands/GE-RIVM-45922/2021	EPI_ISL_3137996	Dutch COVID-19 response team	National Institute for Public Health and the Environment (RIVM)	Adam Meijer et al	https://www.epicov.org/acknowledgement/79/96/EPI_ISL_3137996.json
Netherlands/UT-RIVM-43636/2021	EPI_ISL_3057259	Dutch COVID-19 response team	National Institute for Public Health and the Environment (RIVM)	Adam Meijer et al	https://www.epicov.org/acknowledgement/72/59/EPI_ISL_3057259.json
Netherlands/ZE-RIVM-44428/2021	EPI_ISL_3058053	Dutch COVID-19 response team	National Institute for Public Health and the Environment (RIVM)	Adam Meijer et al	https://www.epicov.org/acknowledgement/80/53/EPI_ISL_3058053.json
Netherlands/ZH-RIVM-44837/2021	EPI_ISL_3136909	Dutch COVID-19 response team	National Institute for Public Health and the Environment (RIVM)	Adam Meijer et al	https://www.epicov.org/acknowledgement/69/09/EPI_ISL_3136909.json
Netherlands/NH-RIVM-44792/2021	EPI_ISL_3136864	Dutch COVID-19 response team	National Institute for Public Health and the Environment (RIVM)	Adam Meijer et al	https://www.epicov.org/acknowledgement/68/64/EPI_ISL_3136864.json
Netherlands/ZH-RIVM-44668/2021	EPI_ISL_3136740	Dutch COVID-19 response team	National Institute for Public Health and the Environment (RIVM)	Adam Meijer et al	https://www.epicov.org/acknowledgement/67/40/EPI_ISL_3136740.json
Netherlands/UT-RIVM-43359/2021	EPI_ISL_3056982	Dutch COVID-19 response team	National Institute for Public Health and the Environment (RIVM)	Adam Meijer et al	https://www.epicov.org/acknowledgement/69/82/EPI_ISL_3056982.json
Netherlands/ZH-RIVM-42926/2021	EPI_ISL_2981796	Dutch COVID-19 response team	National Institute for Public Health and the Environment (RIVM)	Adam Meijer et al	https://www.epicov.org/acknowledgement/17/96/EPI_ISL_2981796.json
Netherlands/ZH-RIVM-45538/2021	EPI_ISL_3137611	Dutch COVID-19 response team	National Institute for Public Health and the Environment (RIVM)	Adam Meijer et al	https://www.epicov.org/acknowledgement/76/11/EPI_ISL_3137611.json
Netherlands/GR-UMCG-MMB_2415/2021	EPI_ISL_3062646	UMC Groningen, Clinical Virology, Department of Medical Microbiology and Infection Prevention	UMC Groningen, Clinical Virology, Department of Medical Microbiology and Infection Prevention	Hubert Niesters et al	https://www.epicov.org/acknowledgement/26/46/EPI_ISL_3062646.json
Netherlands/NB-RIVM-45159/2021	EPI_ISL_3137231	Dutch COVID-19 response team	National Institute for Public Health and the Environment (RIVM)	Adam Meijer et al	https://www.epicov.org/acknowledgement/72/31/EPI_ISL_3137231.json
Netherlands/ZH-EMC-3132/2021	EPI_ISL_3136080	Dutch COVID-19 response team	Erasmus Medical Center	Bas Oude Munnink et al	https://www.epicov.org/acknowledgement/60/80/EPI_ISL_3136080.json
Netherlands/UT-RIVM-43352/2021	EPI_ISL_3056975	Dutch COVID-19 response team	National Institute for Public Health and the Environment (RIVM)	Adam Meijer et al	https://www.epicov.org/acknowledgement/69/75/EPI_ISL_3056975.json
Netherlands/GR-UMCG-MMB_2215/2021	EPI_ISL_2988908	UMC Groningen, Clinical Virology, Department of Medical Microbiology and Infection Prevention	UMC Groningen, Clinical Virology, Department of Medical Microbiology and Infection Prevention	Hubert Niesters et al	https://www.epicov.org/acknowledgement/89/08/EPI_ISL_2988908.json
Netherlands/GR-UMCG-MMB_2191/2021	EPI_ISL_2988884	UMC Groningen, Clinical Virology, Department of Medical Microbiology and Infection Prevention	UMC Groningen, Clinical Virology, Department of Medical Microbiology and Infection Prevention	Hubert Niesters et al	https://www.epicov.org/acknowledgement/88/84/EPI_ISL_2988884.json
Netherlands/GR-RIVM-41564/2021	EPI_ISL_2788363	Dutch COVID-19 response team	National Institute for Public Health and the Environment (RIVM)	Adam Meijer et al	https://www.epicov.org/acknowledgement/83/63/EPI_ISL_2788363.json
Netherlands/OV-RIVM-42903/2021	EPI_ISL_2981459	Dutch COVID-19 response team	National Institute for Public Health and the Environment (RIVM)	Adam Meijer et al	https://www.epicov.org/acknowledgement/14/59/EPI_ISL_2981459.json
Netherlands/ZH-EMC-3062/2021	EPI_ISL_3136010	Dutch COVID-19 response team	Erasmus Medical Center	Bas Oude Munnink et al	https://www.epicov.org/acknowledgement/60/10/EPI_ISL_3136010.json
Netherlands/FL-RIVM-45864/2021	EPI_ISL_3137937	Dutch COVID-19 response team	National Institute for Public Health and the Environment (RIVM)	Adam Meijer et al	https://www.epicov.org/acknowledgement/79/37/EPI_ISL_3137937.json
Netherlands/ZH-RIVM-45537/2021	EPI_ISL_3137610	Dutch COVID-19 response team	National Institute for Public Health and the Environment (RIVM)	Adam Meijer et al	https://www.epicov.org/acknowledgement/76/10/EPI_ISL_3137610.json
Netherlands/ZH-RIVM-44402/2021	EPI_ISL_3058027	Dutch COVID-19 response team	National Institute for Public Health and the Environment (RIVM)	Adam Meijer et al	https://www.epicov.org/acknowledgement/80/27/EPI_ISL_3058027.json
Netherlands/UT-RIVM-44751/2021	EPI_ISL_3136823	Dutch COVID-19 response team	National Institute for Public Health and the Environment (RIVM)	Adam Meijer et al	https://www.epicov.org/acknowledgement/68/23/EPI_ISL_3136823.json
Netherlands/UT-RIVM-43465/2021	EPI_ISL_3057088	Dutch COVID-19 response team	National Institute for Public Health and the Environment (RIVM)	Adam Meijer et al	https://www.epicov.org/acknowledgement/70/88/EPI_ISL_3057088.json
Netherlands/UT-RIVM-44767/2021	EPI_ISL_3136839	Dutch COVID-19 response team	National Institute for Public Health and the Environment (RIVM)	Adam Meijer et al	https://www.epicov.org/acknowledgement/68/39/EPI_ISL_3136839.json
Netherlands/OV-RIVM-46393/2021	EPI_ISL_3138468	Dutch COVID-19 response team	National Institute for Public Health and the Environment (RIVM)	Adam Meijer et al	https://www.epicov.org/acknowledgement/84/68/EPI_ISL_3138468.json
Netherlands/NH-RIVM-44556/2021	EPI_ISL_3136628	Dutch COVID-19 response team	National Institute for Public Health and the Environment (RIVM)	Adam Meijer et al	https://www.epicov.org/acknowledgement/66/28/EPI_ISL_3136628.json
Netherlands/NH-RIVM-43196/2021	EPI_ISL_3056819	Dutch COVID-19 response team	National Institute for Public Health and the Environment (RIVM)	Adam Meijer et al	https://www.epicov.org/acknowledgement/68/19/EPI_ISL_3056819.json
Netherlands/UT-RIVM-39826/2021	EPI_ISL_2672558	Dutch COVID-19 response team	National Institute for Public Health and the Environment (RIVM)	Adam Meijer et al	https://www.epicov.org/acknowledgement/25/58/EPI_ISL_2672558.json
Netherlands/GR-UMCG-MMB_2495/2021	EPI_ISL_3152169	UMC Groningen, Clinical Virology, Department of Medical Microbiology and Infection Prevention	UMC Groningen, Clinical Virology, Department of Medical Microbiology and Infection Prevention	Hubert Niesters et al	https://www.epicov.org/acknowledgement/21/69/EPI_ISL_3152169.json
Netherlands/NH-RIVM-44502/2021	EPI_ISL_3136574	Dutch COVID-19 response team	National Institute for Public Health and the Environment (RIVM)	Adam Meijer et al	https://www.epicov.org/acknowledgement/65/74/EPI_ISL_3136574.json
Netherlands/OV-RIVM-46221/2021	EPI_ISL_3138296	Dutch COVID-19 response team	National Institute for Public Health and the Environment (RIVM)	Adam Meijer et al	https://www.epicov.org/acknowledgement/82/96/EPI_ISL_3138296.json
Netherlands/NB-RIVM-45123/2021	EPI_ISL_3137195	Dutch COVID-19 response team	National Institute for Public Health and the Environment (RIVM)	Adam Meijer et al	https://www.epicov.org/acknowledgement/71/95/EPI_ISL_3137195.json
Netherlands/ZH-RIVM-43097/2021	EPI_ISL_2981848	Dutch COVID-19 response team	National Institute for Public Health and the Environment (RIVM)	Adam Meijer et al	https://www.epicov.org/acknowledgement/18/48/EPI_ISL_2981848.json
Netherlands/NB-RIVM-43567/2021	EPI_ISL_3057190	Dutch COVID-19 response team	National Institute for Public Health and the Environment (RIVM)	Adam Meijer et al	https://www.epicov.org/acknowledgement/71/90/EPI_ISL_3057190.json
Netherlands/NH-RIVM-46229/2021	EPI_ISL_3138304	Dutch COVID-19 response team	National Institute for Public Health and the Environment (RIVM)	Adam Meijer et al	https://www.epicov.org/acknowledgement/83/04/EPI_ISL_3138304.json
Netherlands/ZH-EMC-2983/2021	EPI_ISL_3135940	Dutch COVID-19 response team	Erasmus Medical Center	Bas Oude Munnink et al	https://www.epicov.org/acknowledgement/59/40/EPI_ISL_3135940.json
Netherlands/UT-RIVM-44733/2021	EPI_ISL_3136805	Dutch COVID-19 response team	National Institute for Public Health and the Environment (RIVM)	Adam Meijer et al	https://www.epicov.org/acknowledgement/68/05/EPI_ISL_3136805.json
Netherlands/NH-RIVM-43592/2021	EPI_ISL_3057215	Dutch COVID-19 response team	National Institute for Public Health and the Environment (RIVM)	Adam Meijer et al	https://www.epicov.org/acknowledgement/72/15/EPI_ISL_3057215.json
Netherlands/ZH-RIVM-45797/2021	EPI_ISL_3137870	Dutch COVID-19 response team	National Institute for Public Health and the Environment (RIVM)	Adam Meijer et al	https://www.epicov.org/acknowledgement/78/70/EPI_ISL_3137870.json
Netherlands/UT-RIVM-43336/2021	EPI_ISL_3056959	Dutch COVID-19 response team	National Institute for Public Health and the Environment (RIVM)	Adam Meijer et al	https://www.epicov.org/acknowledgement/69/59/EPI_ISL_3056959.json
Netherlands/UT-RIVM-45067/2021	EPI_ISL_3137139	Dutch COVID-19 response team	National Institute for Public Health and the Environment (RIVM)	Adam Meijer et al	https://www.epicov.org/acknowledgement/71/39/EPI_ISL_3137139.json
Netherlands/OV-RIVM-42838/2021	EPI_ISL_2981442	Dutch COVID-19 response team	National Institute for Public Health and the Environment (RIVM)	Adam Meijer et al	https://www.epicov.org/acknowledgement/14/42/EPI_ISL_2981442.json
Netherlands/NH-RIVM-45259/2021	EPI_ISL_3137331	Dutch COVID-19 response team	National Institute for Public Health and the Environment (RIVM)	Adam Meijer et al	https://www.epicov.org/acknowledgement/73/31/EPI_ISL_3137331.json
Netherlands/GR-UMCG-MMB_2205/2021	EPI_ISL_2988898	UMC Groningen, Clinical Virology, Department of Medical Microbiology and Infection Prevention	UMC Groningen, Clinical Virology, Department of Medical Microbiology and Infection Prevention	Hubert Niesters et al	https://www.epicov.org/acknowledgement/88/98/EPI_ISL_2988898.json
Netherlands/ZE-RIVM-44338/2021	EPI_ISL_3057961	Dutch COVID-19 response team	National Institute for Public Health and the Environment (RIVM)	Adam Meijer et al	https://www.epicov.org/acknowledgement/79/61/EPI_ISL_3057961.json
Netherlands/OV-RIVM-45807/2021	EPI_ISL_3137880	Dutch COVID-19 response team	National Institute for Public Health and the Environment (RIVM)	Adam Meijer et al	https://www.epicov.org/acknowledgement/78/80/EPI_ISL_3137880.json
Netherlands/ZH-RIVM-45546/2021	EPI_ISL_3137619	Dutch COVID-19 response team	National Institute for Public Health and the Environment (RIVM)	Adam Meijer et al	https://www.epicov.org/acknowledgement/76/19/EPI_ISL_3137619.json
Netherlands/OV-RIVM-46211/2021	EPI_ISL_3138286	Dutch COVID-19 response team	National Institute for Public Health and the Environment (RIVM)	Adam Meijer et al	https://www.epicov.org/acknowledgement/82/86/EPI_ISL_3138286.json
Netherlands/ZH-EMC-3047/2021	EPI_ISL_3135995	Dutch COVID-19 response team	Erasmus Medical Center	Bas Oude Munnink et al	https://www.epicov.org/acknowledgement/59/95/EPI_ISL_3135995.json
Netherlands/ZH-RIVM-45008/2021	EPI_ISL_3137080	Dutch COVID-19 response team	National Institute for Public Health and the Environment (RIVM)	Adam Meijer et al	https://www.epicov.org/acknowledgement/70/80/EPI_ISL_3137080.json
Netherlands/OV-RIVM-42040/2021	EPI_ISL_2863309	Dutch COVID-19 response team	National Institute for Public Health and the Environment (RIVM)	Adam Meijer et al	https://www.epicov.org/acknowledgement/33/09/EPI_ISL_2863309.json
Netherlands/GE-RIVM-45269/2021	EPI_ISL_3137341	Dutch COVID-19 response team	National Institute for Public Health and the Environment (RIVM)	Adam Meijer et al	https://www.epicov.org/acknowledgement/73/41/EPI_ISL_3137341.json
Netherlands/NB-RIVM-45114/2021	EPI_ISL_3137186	Dutch COVID-19 response team	National Institute for Public Health and the Environment (RIVM)	Adam Meijer et al	https://www.epicov.org/acknowledgement/71/86/EPI_ISL_3137186.json
Netherlands/NH-RIVM-42246/2021	EPI_ISL_2863433	Dutch COVID-19 response team	National Institute for Public Health and the Environment (RIVM)	Adam Meijer et al	https://www.epicov.org/acknowledgement/34/33/EPI_ISL_2863433.json
Netherlands/UT-RIVM-43028/2021	EPI_ISL_2981634	Dutch COVID-19 response team	National Institute for Public Health and the Environment (RIVM)	Adam Meijer et al	https://www.epicov.org/acknowledgement/16/34/EPI_ISL_2981634.json
Netherlands/OV-FR-GD-9080021/2021	EPI_ISL_2933979	Royal GD	Royal GD	Remco Dijkman et al	https://www.epicov.org/acknowledgement/39/79/EPI_ISL_2933979.json
Netherlands/NH-RIVM-43351/2021	EPI_ISL_3056974	Dutch COVID-19 response team	National Institute for Public Health and the Environment (RIVM)	Adam Meijer et al	https://www.epicov.org/acknowledgement/69/74/EPI_ISL_3056974.json
Netherlands/NB-RIVM-44267/2021	EPI_ISL_3057890	Dutch COVID-19 response team	National Institute for Public Health and the Environment (RIVM)	Adam Meijer et al	https://www.epicov.org/acknowledgement/78/90/EPI_ISL_3057890.json
Netherlands/UT-RIVM-44063/2021	EPI_ISL_3057686	Dutch COVID-19 response team	National Institute for Public Health and the Environment (RIVM)	Adam Meijer et al	https://www.epicov.org/acknowledgement/76/86/EPI_ISL_3057686.json
Netherlands/ZE-RIVM-42750/2021	EPI_ISL_2981642	Dutch COVID-19 response team	National Institute for Public Health and the Environment (RIVM)	Adam Meijer et al	https://www.epicov.org/acknowledgement/16/42/EPI_ISL_2981642.json
Netherlands/ZH-RIVM-45746/2021	EPI_ISL_3137819	Dutch COVID-19 response team	National Institute for Public Health and the Environment (RIVM)	Adam Meijer et al	https://www.epicov.org/acknowledgement/78/19/EPI_ISL_3137819.json
Netherlands/ZH-RIVM-40419/2021	EPI_ISL_2673144	Dutch COVID-19 response team	National Institute for Public Health and the Environment (RIVM)	Adam Meijer et al	https://www.epicov.org/acknowledgement/31/44/EPI_ISL_2673144.json
Netherlands/UT-RIVM-42747/2021	EPI_ISL_2981602	Dutch COVID-19 response team	National Institute for Public Health and the Environment (RIVM)	Adam Meijer et al	https://www.epicov.org/acknowledgement/16/02/EPI_ISL_2981602.json
Netherlands/ZH-EMC-2903/2021	EPI_ISL_2860541	Dutch COVID-19 response team	Erasmus Medical Center	Bas Oude Munnink et al	https://www.epicov.org/acknowledgement/05/41/EPI_ISL_2860541.json
Netherlands/ZH-RIVM-45488/2021	EPI_ISL_3137560	Dutch COVID-19 response team	National Institute for Public Health and the Environment (RIVM)	Adam Meijer et al	https://www.epicov.org/acknowledgement/75/60/EPI_ISL_3137560.json
Netherlands/NH-RIVM-45253/2021	EPI_ISL_3137325	Dutch COVID-19 response team	National Institute for Public Health and the Environment (RIVM)	Adam Meijer et al	https://www.epicov.org/acknowledgement/73/25/EPI_ISL_3137325.json
Netherlands/ZH-EMC-3183/2021	EPI_ISL_3136124	Dutch COVID-19 response team	Erasmus Medical Center	Bas Oude Munnink et al	https://www.epicov.org/acknowledgement/61/24/EPI_ISL_3136124.json
Netherlands/ZH-RIVM-41335/2021	EPI_ISL_2788321	Dutch COVID-19 response team	National Institute for Public Health and the Environment (RIVM)	Adam Meijer et al	https://www.epicov.org/acknowledgement/83/21/EPI_ISL_2788321.json
Netherlands/NH-RIVM-42395/2021	EPI_ISL_2981373	Dutch COVID-19 response team	National Institute for Public Health and the Environment (RIVM)	Adam Meijer et al	https://www.epicov.org/acknowledgement/13/73/EPI_ISL_2981373.json
Netherlands/UT-UMCU-2514467/2021	EPI_ISL_2886119	UMC Utrecht	UMC Utrecht	Rob Schuurman et al	https://www.epicov.org/acknowledgement/61/19/EPI_ISL_2886119.json
Netherlands/UT-RIVM-43651/2021	EPI_ISL_3057274	Dutch COVID-19 response team	National Institute for Public Health and the Environment (RIVM)	Adam Meijer et al	https://www.epicov.org/acknowledgement/72/74/EPI_ISL_3057274.json
Netherlands/OV-RIVM-46063/2021	EPI_ISL_3138137	Dutch COVID-19 response team	National Institute for Public Health and the Environment (RIVM)	Adam Meijer et al	https://www.epicov.org/acknowledgement/81/37/EPI_ISL_3138137.json
Netherlands/NH-EMC-241/2021	EPI_ISL_2860568	Dutch COVID-19 response team	Erasmus Medical Center	Bas Oude Munnink et al	https://www.epicov.org/acknowledgement/05/68/EPI_ISL_2860568.json
Netherlands/ZH-RIVM-45701/2021	EPI_ISL_3137774	Dutch COVID-19 response team	National Institute for Public Health and the Environment (RIVM)	Adam Meijer et al	https://www.epicov.org/acknowledgement/77/74/EPI_ISL_3137774.json
Netherlands/NH-RIVM-44806/2021	EPI_ISL_3136878	Dutch COVID-19 response team	National Institute for Public Health and the Environment (RIVM)	Adam Meijer et al	https://www.epicov.org/acknowledgement/68/78/EPI_ISL_3136878.json
Netherlands/UT-RIVM-43595/2021	EPI_ISL_3057218	Dutch COVID-19 response team	National Institute for Public Health and the Environment (RIVM)	Adam Meijer et al	https://www.epicov.org/acknowledgement/72/18/EPI_ISL_3057218.json
Netherlands/UT-RIVM-43468/2021	EPI_ISL_3057091	Dutch COVID-19 response team	National Institute for Public Health and the Environment (RIVM)	Adam Meijer et al	https://www.epicov.org/acknowledgement/70/91/EPI_ISL_3057091.json
Netherlands/UT-RIVM-42454/2021	EPI_ISL_2981509	Dutch COVID-19 response team	National Institute for Public Health and the Environment (RIVM)	Adam Meijer et al	https://www.epicov.org/acknowledgement/15/09/EPI_ISL_2981509.json
Netherlands/GE-RIVM-45302/2021	EPI_ISL_3137374	Dutch COVID-19 response team	National Institute for Public Health and the Environment (RIVM)	Adam Meijer et al	https://www.epicov.org/acknowledgement/73/74/EPI_ISL_3137374.json
Netherlands/ZH-RIVM-45406/2021	EPI_ISL_3137478	Dutch COVID-19 response team	National Institute for Public Health and the Environment (RIVM)	Adam Meijer et al	https://www.epicov.org/acknowledgement/74/78/EPI_ISL_3137478.json
Netherlands/NH-RIVM-43708/2021	EPI_ISL_3057331	Dutch COVID-19 response team	National Institute for Public Health and the Environment (RIVM)	Adam Meijer et al	https://www.epicov.org/acknowledgement/73/31/EPI_ISL_3057331.json
Netherlands/UT-RIVM-44927/2021	EPI_ISL_3136999	Dutch COVID-19 response team	National Institute for Public Health and the Environment (RIVM)	Adam Meijer et al	https://www.epicov.org/acknowledgement/69/99/EPI_ISL_3136999.json
Netherlands/NB-RIVM-43799/2021	EPI_ISL_3057422	Dutch COVID-19 response team	National Institute for Public Health and the Environment (RIVM)	Adam Meijer et al	https://www.epicov.org/acknowledgement/74/22/EPI_ISL_3057422.json
Netherlands/ZH-RIVM-45555/2021	EPI_ISL_3137628	Dutch COVID-19 response team	National Institute for Public Health and the Environment (RIVM)	Adam Meijer et al	https://www.epicov.org/acknowledgement/76/28/EPI_ISL_3137628.json
Netherlands/NH-RIVM-43570/2021	EPI_ISL_3057193	Dutch COVID-19 response team	National Institute for Public Health and the Environment (RIVM)	Adam Meijer et al	https://www.epicov.org/acknowledgement/71/93/EPI_ISL_3057193.json
Netherlands/NH-RIVM-44598/2021	EPI_ISL_3136670	Dutch COVID-19 response team	National Institute for Public Health and the Environment (RIVM)	Adam Meijer et al	https://www.epicov.org/acknowledgement/66/70/EPI_ISL_3136670.json
Netherlands/UT-RIVM-42045/2021	EPI_ISL_2863030	Dutch COVID-19 response team	National Institute for Public Health and the Environment (RIVM)	Adam Meijer et al	https://www.epicov.org/acknowledgement/30/30/EPI_ISL_2863030.json
Netherlands/ZE-MVD-CWGS2101574/2021	EPI_ISL_3133603	Microvida	Microvida	Suzan D. Pas et al	https://www.epicov.org/acknowledgement/36/03/EPI_ISL_3133603.json
Netherlands/GR-RIVM-43762/2021	EPI_ISL_3057385	Dutch COVID-19 response team	National Institute for Public Health and the Environment (RIVM)	Adam Meijer et al	https://www.epicov.org/acknowledgement/73/85/EPI_ISL_3057385.json
Netherlands/NB-RIVM-42408/2021	EPI_ISL_2981265	Dutch COVID-19 response team	National Institute for Public Health and the Environment (RIVM)	Adam Meijer et al	https://www.epicov.org/acknowledgement/12/65/EPI_ISL_2981265.json
Netherlands/NH-RIVM-43460/2021	EPI_ISL_3057083	Dutch COVID-19 response team	National Institute for Public Health and the Environment (RIVM)	Adam Meijer et al	https://www.epicov.org/acknowledgement/70/83/EPI_ISL_3057083.json
Netherlands/ZH-EMC-2972/2021	EPI_ISL_2860631	Dutch COVID-19 response team	Erasmus Medical Center	Bas Oude Munnink et al	https://www.epicov.org/acknowledgement/06/31/EPI_ISL_2860631.json
Netherlands/NH-RIVM-41272/2021	EPI_ISL_2788313	Dutch COVID-19 response team	National Institute for Public Health and the Environment (RIVM)	Adam Meijer et al	https://www.epicov.org/acknowledgement/83/13/EPI_ISL_2788313.json
Netherlands/ZH-RIVM-41484/2021	EPI_ISL_2788215	Dutch COVID-19 response team	National Institute for Public Health and the Environment (RIVM)	Adam Meijer et al	https://www.epicov.org/acknowledgement/82/15/EPI_ISL_2788215.json
Netherlands/UT-UMCU-2505368/2021	EPI_ISL_2886101	UMC Utrecht	UMC Utrecht	Rob Schuurman et al	https://www.epicov.org/acknowledgement/61/01/EPI_ISL_2886101.json
Netherlands/NH-RIVM-43135/2021	EPI_ISL_3056757	Dutch COVID-19 response team	National Institute for Public Health and the Environment (RIVM)	Adam Meijer et al	https://www.epicov.org/acknowledgement/67/57/EPI_ISL_3056757.json
Netherlands/GR-UMCG-MMB_2492/2021	EPI_ISL_3152166	UMC Groningen, Clinical Virology, Department of Medical Microbiology and Infection Prevention	UMC Groningen, Clinical Virology, Department of Medical Microbiology and Infection Prevention	Hubert Niesters et al	https://www.epicov.org/acknowledgement/21/66/EPI_ISL_3152166.json
Netherlands/NB-RIVM-45873/2021	EPI_ISL_3137946	Dutch COVID-19 response team	National Institute for Public Health and the Environment (RIVM)	Adam Meijer et al	https://www.epicov.org/acknowledgement/79/46/EPI_ISL_3137946.json
Netherlands/ZH-EMC-2718/2021	EPI_ISL_2483509	Dutch COVID-19 response team	Erasmus Medical Center	Bas Oude Munnink et al	https://www.epicov.org/acknowledgement/35/09/EPI_ISL_2483509.json
Netherlands/GE-RIVM-43444/2021	EPI_ISL_3057067	Dutch COVID-19 response team	National Institute for Public Health and the Environment (RIVM)	Adam Meijer et al	https://www.epicov.org/acknowledgement/70/67/EPI_ISL_3057067.json
Netherlands/GE-RIVM-45032/2021	EPI_ISL_3137104	Dutch COVID-19 response team	National Institute for Public Health and the Environment (RIVM)	Adam Meijer et al	https://www.epicov.org/acknowledgement/71/04/EPI_ISL_3137104.json
Netherlands/UT-RIVM-44796/2021	EPI_ISL_3136868	Dutch COVID-19 response team	National Institute for Public Health and the Environment (RIVM)	Adam Meijer et al	https://www.epicov.org/acknowledgement/68/68/EPI_ISL_3136868.json
Netherlands/ZH-EMC-3093/2021	EPI_ISL_3136039	Dutch COVID-19 response team	Erasmus Medical Center	Bas Oude Munnink et al	https://www.epicov.org/acknowledgement/60/39/EPI_ISL_3136039.json
Netherlands/ZH-RIVM-44653/2021	EPI_ISL_3136725	Dutch COVID-19 response team	National Institute for Public Health and the Environment (RIVM)	Adam Meijer et al	https://www.epicov.org/acknowledgement/67/25/EPI_ISL_3136725.json
Netherlands/NB-RIVM-41977/2021	EPI_ISL_2863277	Dutch COVID-19 response team	National Institute for Public Health and the Environment (RIVM)	Adam Meijer et al	https://www.epicov.org/acknowledgement/32/77/EPI_ISL_2863277.json
Netherlands/ZH-RIVM-45356/2021	EPI_ISL_3137428	Dutch COVID-19 response team	National Institute for Public Health and the Environment (RIVM)	Adam Meijer et al	https://www.epicov.org/acknowledgement/74/28/EPI_ISL_3137428.json
Netherlands/GE-RIVM-43790/2021	EPI_ISL_3057413	Dutch COVID-19 response team	National Institute for Public Health and the Environment (RIVM)	Adam Meijer et al	https://www.epicov.org/acknowledgement/74/13/EPI_ISL_3057413.json
Netherlands/ZH-EMC-3181/2021	EPI_ISL_3136122	Dutch COVID-19 response team	Erasmus Medical Center	Bas Oude Munnink et al	https://www.epicov.org/acknowledgement/61/22/EPI_ISL_3136122.json
Netherlands/NB-RIVM-43048/2021	EPI_ISL_2981332	Dutch COVID-19 response team	National Institute for Public Health and the Environment (RIVM)	Adam Meijer et al	https://www.epicov.org/acknowledgement/13/32/EPI_ISL_2981332.json
Netherlands/NB-RIVM-45125/2021	EPI_ISL_3137197	Dutch COVID-19 response team	National Institute for Public Health and the Environment (RIVM)	Adam Meijer et al	https://www.epicov.org/acknowledgement/71/97/EPI_ISL_3137197.json
Netherlands/ZH-EMC-3175/2021	EPI_ISL_3136116	Dutch COVID-19 response team	Erasmus Medical Center	Bas Oude Munnink et al	https://www.epicov.org/acknowledgement/61/16/EPI_ISL_3136116.json
Netherlands/NH-EMC-240/2021	EPI_ISL_2860567	Dutch COVID-19 response team	Erasmus Medical Center	Bas Oude Munnink et al	https://www.epicov.org/acknowledgement/05/67/EPI_ISL_2860567.json
Netherlands/ZH-RIVM-42934/2021	EPI_ISL_2981800	Dutch COVID-19 response team	National Institute for Public Health and the Environment (RIVM)	Adam Meijer et al	https://www.epicov.org/acknowledgement/18/00/EPI_ISL_2981800.json
Netherlands/ZH-RIVM-43459/2021	EPI_ISL_3057082	Dutch COVID-19 response team	National Institute for Public Health and the Environment (RIVM)	Adam Meijer et al	https://www.epicov.org/acknowledgement/70/82/EPI_ISL_3057082.json
Netherlands/ZH-RIVM-43183/2021	EPI_ISL_3056806	Dutch COVID-19 response team	National Institute for Public Health and the Environment (RIVM)	Adam Meijer et al	https://www.epicov.org/acknowledgement/68/06/EPI_ISL_3056806.json
Netherlands/ZH-RIVM-45357/2021	EPI_ISL_3137429	Dutch COVID-19 response team	National Institute for Public Health and the Environment (RIVM)	Adam Meijer et al	https://www.epicov.org/acknowledgement/74/29/EPI_ISL_3137429.json
Netherlands/LI-RIVM-43819/2021	EPI_ISL_3057442	Dutch COVID-19 response team	National Institute for Public Health and the Environment (RIVM)	Adam Meijer et al	https://www.epicov.org/acknowledgement/74/42/EPI_ISL_3057442.json
Netherlands/ZH-RIVM-45926/2021	EPI_ISL_3138000	Dutch COVID-19 response team	National Institute for Public Health and the Environment (RIVM)	Adam Meijer et al	https://www.epicov.org/acknowledgement/80/00/EPI_ISL_3138000.json
Netherlands/NH-RIVM-43275/2021	EPI_ISL_3056898	Dutch COVID-19 response team	National Institute for Public Health and the Environment (RIVM)	Adam Meijer et al	https://www.epicov.org/acknowledgement/68/98/EPI_ISL_3056898.json
Netherlands/OV-RIVM-41464/2021	EPI_ISL_2788345	Dutch COVID-19 response team	National Institute for Public Health and the Environment (RIVM)	Adam Meijer et al	https://www.epicov.org/acknowledgement/83/45/EPI_ISL_2788345.json
Netherlands/ZH-RIVM-44795/2021	EPI_ISL_3136867	Dutch COVID-19 response team	National Institute for Public Health and the Environment (RIVM)	Adam Meijer et al	https://www.epicov.org/acknowledgement/68/67/EPI_ISL_3136867.json
Netherlands/GR-UMCG-MMB_2225/2021	EPI_ISL_2988918	UMC Groningen, Clinical Virology, Department of Medical Microbiology and Infection Prevention	UMC Groningen, Clinical Virology, Department of Medical Microbiology and Infection Prevention	Hubert Niesters et al	https://www.epicov.org/acknowledgement/89/18/EPI_ISL_2988918.json
Netherlands/DR-RIVM-45379/2021	EPI_ISL_3137451	Dutch COVID-19 response team	National Institute for Public Health and the Environment (RIVM)	Adam Meijer et al	https://www.epicov.org/acknowledgement/74/51/EPI_ISL_3137451.json
Netherlands/FL-RIVM-45899/2021	EPI_ISL_3137973	Dutch COVID-19 response team	National Institute for Public Health and the Environment (RIVM)	Adam Meijer et al	https://www.epicov.org/acknowledgement/79/73/EPI_ISL_3137973.json
Netherlands/ZH-RIVM-44343/2021	EPI_ISL_3057966	Dutch COVID-19 response team	National Institute for Public Health and the Environment (RIVM)	Adam Meijer et al	https://www.epicov.org/acknowledgement/79/66/EPI_ISL_3057966.json
Netherlands/OV-RIVM-44186/2021	EPI_ISL_3057809	Dutch COVID-19 response team	National Institute for Public Health and the Environment (RIVM)	Adam Meijer et al	https://www.epicov.org/acknowledgement/78/09/EPI_ISL_3057809.json
Netherlands/NH-RIVM-44800/2021	EPI_ISL_3136872	Dutch COVID-19 response team	National Institute for Public Health and the Environment (RIVM)	Adam Meijer et al	https://www.epicov.org/acknowledgement/68/72/EPI_ISL_3136872.json
Netherlands/ZH-EMC-3071/2021	EPI_ISL_3136017	Dutch COVID-19 response team	Erasmus Medical Center	Bas Oude Munnink et al	https://www.epicov.org/acknowledgement/60/17/EPI_ISL_3136017.json
Netherlands/UT-RIVM-43365/2021	EPI_ISL_3056988	Dutch COVID-19 response team	National Institute for Public Health and the Environment (RIVM)	Adam Meijer et al	https://www.epicov.org/acknowledgement/69/88/EPI_ISL_3056988.json
Netherlands/ZH-RIVM-39736/2021	EPI_ISL_2672470	Dutch COVID-19 response team	National Institute for Public Health and the Environment (RIVM)	Adam Meijer et al	https://www.epicov.org/acknowledgement/24/70/EPI_ISL_2672470.json
Netherlands/NH-RIVM-42406/2021	EPI_ISL_2981374	Dutch COVID-19 response team	National Institute for Public Health and the Environment (RIVM)	Adam Meijer et al	https://www.epicov.org/acknowledgement/13/74/EPI_ISL_2981374.json
Netherlands/ZH-RIVM-45733/2021	EPI_ISL_3137806	Dutch COVID-19 response team	National Institute for Public Health and the Environment (RIVM)	Adam Meijer et al	https://www.epicov.org/acknowledgement/78/06/EPI_ISL_3137806.json
Netherlands/UT-RIVM-44706/2021	EPI_ISL_3136778	Dutch COVID-19 response team	National Institute for Public Health and the Environment (RIVM)	Adam Meijer et al	https://www.epicov.org/acknowledgement/67/78/EPI_ISL_3136778.json
Netherlands/OV-RIVM-40808/2021	EPI_ISL_2788273	Dutch COVID-19 response team	National Institute for Public Health and the Environment (RIVM)	Adam Meijer et al	https://www.epicov.org/acknowledgement/82/73/EPI_ISL_2788273.json
Netherlands/ZH-RIVM-44109/2021	EPI_ISL_3057732	Dutch COVID-19 response team	National Institute for Public Health and the Environment (RIVM)	Adam Meijer et al	https://www.epicov.org/acknowledgement/77/32/EPI_ISL_3057732.json
Netherlands/NH-RIVM-44572/2021	EPI_ISL_3136644	Dutch COVID-19 response team	National Institute for Public Health and the Environment (RIVM)	Adam Meijer et al	https://www.epicov.org/acknowledgement/66/44/EPI_ISL_3136644.json
Netherlands/ZH-RIVM-45795/2021	EPI_ISL_3137868	Dutch COVID-19 response team	National Institute for Public Health and the Environment (RIVM)	Adam Meijer et al	https://www.epicov.org/acknowledgement/78/68/EPI_ISL_3137868.json
Netherlands/NH-RIVM-44359/2021	EPI_ISL_3057984	Dutch COVID-19 response team	National Institute for Public Health and the Environment (RIVM)	Adam Meijer et al	https://www.epicov.org/acknowledgement/79/84/EPI_ISL_3057984.json
Netherlands/ZH-RIVM-36430/2021	EPI_ISL_2476313	Dutch COVID-19 response team	National Institute for Public Health and the Environment (RIVM)	Adam Meijer et al	https://www.epicov.org/acknowledgement/63/13/EPI_ISL_2476313.json
Netherlands/GR-UMCG-MMB_2218/2021	EPI_ISL_2988911	UMC Groningen, Clinical Virology, Department of Medical Microbiology and Infection Prevention	UMC Groningen, Clinical Virology, Department of Medical Microbiology and Infection Prevention	Hubert Niesters et al	https://www.epicov.org/acknowledgement/89/11/EPI_ISL_2988911.json
Netherlands/NH-RIVM-40416/2021	EPI_ISL_2673142	Dutch COVID-19 response team	National Institute for Public Health and the Environment (RIVM)	Adam Meijer et al	https://www.epicov.org/acknowledgement/31/42/EPI_ISL_2673142.json
Netherlands/GR-UMCG-MMB_2504/2021	EPI_ISL_3152178	UMC Groningen, Clinical Virology, Department of Medical Microbiology and Infection Prevention	UMC Groningen, Clinical Virology, Department of Medical Microbiology and Infection Prevention	Hubert Niesters et al	https://www.epicov.org/acknowledgement/21/78/EPI_ISL_3152178.json
Netherlands/NH-RIVM-44780/2021	EPI_ISL_3136852	Dutch COVID-19 response team	National Institute for Public Health and the Environment (RIVM)	Adam Meijer et al	https://www.epicov.org/acknowledgement/68/52/EPI_ISL_3136852.json
Netherlands/UT-RIVM-43369/2021	EPI_ISL_3056992	Dutch COVID-19 response team	National Institute for Public Health and the Environment (RIVM)	Adam Meijer et al	https://www.epicov.org/acknowledgement/69/92/EPI_ISL_3056992.json
Netherlands/GR-UMCG-MMB_2197/2021	EPI_ISL_2988890	UMC Groningen, Clinical Virology, Department of Medical Microbiology and Infection Prevention	UMC Groningen, Clinical Virology, Department of Medical Microbiology and Infection Prevention	Hubert Niesters et al	https://www.epicov.org/acknowledgement/88/90/EPI_ISL_2988890.json
Netherlands/ZH-RIVM-45471/2021	EPI_ISL_3137543	Dutch COVID-19 response team	National Institute for Public Health and the Environment (RIVM)	Adam Meijer et al	https://www.epicov.org/acknowledgement/75/43/EPI_ISL_3137543.json
Netherlands/ZH-RIVM-43278/2021	EPI_ISL_3056901	Dutch COVID-19 response team	National Institute for Public Health and the Environment (RIVM)	Adam Meijer et al	https://www.epicov.org/acknowledgement/69/01/EPI_ISL_3056901.json
Netherlands/ZH-RIVM-43510/2021	EPI_ISL_3057133	Dutch COVID-19 response team	National Institute for Public Health and the Environment (RIVM)	Adam Meijer et al	https://www.epicov.org/acknowledgement/71/33/EPI_ISL_3057133.json
Netherlands/NH-RIVM-43356/2021	EPI_ISL_3056979	Dutch COVID-19 response team	National Institute for Public Health and the Environment (RIVM)	Adam Meijer et al	https://www.epicov.org/acknowledgement/69/79/EPI_ISL_3056979.json
Netherlands/NH-RIVM-45671/2021	EPI_ISL_3137744	Dutch COVID-19 response team	National Institute for Public Health and the Environment (RIVM)	Adam Meijer et al	https://www.epicov.org/acknowledgement/77/44/EPI_ISL_3137744.json
Netherlands/NB-MVD-CWGS2101002/2021	EPI_ISL_3047868	Microvida	Microvida	Suzan D. Pas et al	https://www.epicov.org/acknowledgement/78/68/EPI_ISL_3047868.json
Netherlands/UT-RIVM-46094/2021	EPI_ISL_3138168	Dutch COVID-19 response team	National Institute for Public Health and the Environment (RIVM)	Adam Meijer et al	https://www.epicov.org/acknowledgement/81/68/EPI_ISL_3138168.json
Netherlands/OV-RIVM-46389/2021	EPI_ISL_3138464	Dutch COVID-19 response team	National Institute for Public Health and the Environment (RIVM)	Adam Meijer et al	https://www.epicov.org/acknowledgement/84/64/EPI_ISL_3138464.json
Netherlands/GR-UMCG-MMB_2199/2021	EPI_ISL_2988892	UMC Groningen, Clinical Virology, Department of Medical Microbiology and Infection Prevention	UMC Groningen, Clinical Virology, Department of Medical Microbiology and Infection Prevention	Hubert Niesters et al	https://www.epicov.org/acknowledgement/88/92/EPI_ISL_2988892.json
Netherlands/GE-RIVM-41125/2021	EPI_ISL_2788308	Dutch COVID-19 response team	National Institute for Public Health and the Environment (RIVM)	Adam Meijer et al	https://www.epicov.org/acknowledgement/83/08/EPI_ISL_2788308.json
Netherlands/ZH-RIVM-45774/2021	EPI_ISL_3137847	Dutch COVID-19 response team	National Institute for Public Health and the Environment (RIVM)	Adam Meijer et al	https://www.epicov.org/acknowledgement/78/47/EPI_ISL_3137847.json
Netherlands/UT-RIVM-41932/2021	EPI_ISL_2863016	Dutch COVID-19 response team	National Institute for Public Health and the Environment (RIVM)	Adam Meijer et al	https://www.epicov.org/acknowledgement/30/16/EPI_ISL_2863016.json
Netherlands/GR-RIVM-45151/2021	EPI_ISL_3137223	Dutch COVID-19 response team	National Institute for Public Health and the Environment (RIVM)	Adam Meijer et al	https://www.epicov.org/acknowledgement/72/23/EPI_ISL_3137223.json
Netherlands/GR-RIVM-44470/2021	EPI_ISL_3058095	Dutch COVID-19 response team	National Institute for Public Health and the Environment (RIVM)	Adam Meijer et al	https://www.epicov.org/acknowledgement/80/95/EPI_ISL_3058095.json
Netherlands/OV-RIVM-45808/2021	EPI_ISL_3137881	Dutch COVID-19 response team	National Institute for Public Health and the Environment (RIVM)	Adam Meijer et al	https://www.epicov.org/acknowledgement/78/81/EPI_ISL_3137881.json
Netherlands/OV-RIVM-46082/2021	EPI_ISL_3138156	Dutch COVID-19 response team	National Institute for Public Health and the Environment (RIVM)	Adam Meijer et al	https://www.epicov.org/acknowledgement/81/56/EPI_ISL_3138156.json
Netherlands/GR-UMCG-MMB_2396/2021	EPI_ISL_3062627	UMC Groningen, Clinical Virology, Department of Medical Microbiology and Infection Prevention	UMC Groningen, Clinical Virology, Department of Medical Microbiology and Infection Prevention	Hubert Niesters et al	https://www.epicov.org/acknowledgement/26/27/EPI_ISL_3062627.json
Netherlands/GE-RIVM-45312/2021	EPI_ISL_3137384	Dutch COVID-19 response team	National Institute for Public Health and the Environment (RIVM)	Adam Meijer et al	https://www.epicov.org/acknowledgement/73/84/EPI_ISL_3137384.json
Netherlands/GE-RIVM-42483/2021	EPI_ISL_2981153	Dutch COVID-19 response team	National Institute for Public Health and the Environment (RIVM)	Adam Meijer et al	https://www.epicov.org/acknowledgement/11/53/EPI_ISL_2981153.json
Netherlands/ZH-RIVM-42893/2021	EPI_ISL_2981772	Dutch COVID-19 response team	National Institute for Public Health and the Environment (RIVM)	Adam Meijer et al	https://www.epicov.org/acknowledgement/17/72/EPI_ISL_2981772.json
Netherlands/ZH-RIVM-45230/2021	EPI_ISL_3137302	Dutch COVID-19 response team	National Institute for Public Health and the Environment (RIVM)	Adam Meijer et al	https://www.epicov.org/acknowledgement/73/02/EPI_ISL_3137302.json
Netherlands/NH-RIVM-44576/2021	EPI_ISL_3136648	Dutch COVID-19 response team	National Institute for Public Health and the Environment (RIVM)	Adam Meijer et al	https://www.epicov.org/acknowledgement/66/48/EPI_ISL_3136648.json
Netherlands/NB-MVD-CWGS2101517/2021	EPI_ISL_3136519	Microvida	Microvida	Suzan D. Pas et al	https://www.epicov.org/acknowledgement/65/19/EPI_ISL_3136519.json
Netherlands/NB-MVD-CWGS2101333/2021	EPI_ISL_2957441	Microvida	Microvida	Suzan D. Pas et al	https://www.epicov.org/acknowledgement/74/41/EPI_ISL_2957441.json
Netherlands/ZH-EMC-3158/2021	EPI_ISL_3136099	Dutch COVID-19 response team	Erasmus Medical Center	Bas Oude Munnink et al	https://www.epicov.org/acknowledgement/60/99/EPI_ISL_3136099.json
Netherlands/ZH-RIVM-44692/2021	EPI_ISL_3136764	Dutch COVID-19 response team	National Institute for Public Health and the Environment (RIVM)	Adam Meijer et al	https://www.epicov.org/acknowledgement/67/64/EPI_ISL_3136764.json
Netherlands/ZH-RIVM-46081/2021	EPI_ISL_3138155	Dutch COVID-19 response team	National Institute for Public Health and the Environment (RIVM)	Adam Meijer et al	https://www.epicov.org/acknowledgement/81/55/EPI_ISL_3138155.json
Netherlands/NB-RIVM-44244/2021	EPI_ISL_3057867	Dutch COVID-19 response team	National Institute for Public Health and the Environment (RIVM)	Adam Meijer et al	https://www.epicov.org/acknowledgement/78/67/EPI_ISL_3057867.json
Netherlands/ZH-RIVM-41671/2021	EPI_ISL_2863088	Dutch COVID-19 response team	National Institute for Public Health and the Environment (RIVM)	Adam Meijer et al	https://www.epicov.org/acknowledgement/30/88/EPI_ISL_2863088.json
Netherlands/ZH-RIVM-43334/2021	EPI_ISL_3056957	Dutch COVID-19 response team	National Institute for Public Health and the Environment (RIVM)	Adam Meijer et al	https://www.epicov.org/acknowledgement/69/57/EPI_ISL_3056957.json
Netherlands/UT-RIVM-44683/2021	EPI_ISL_3136755	Dutch COVID-19 response team	National Institute for Public Health and the Environment (RIVM)	Adam Meijer et al	https://www.epicov.org/acknowledgement/67/55/EPI_ISL_3136755.json
Netherlands/UT-RIVM-46089/2021	EPI_ISL_3138163	Dutch COVID-19 response team	National Institute for Public Health and the Environment (RIVM)	Adam Meijer et al	https://www.epicov.org/acknowledgement/81/63/EPI_ISL_3138163.json
Netherlands/ZH-RIVM-40205/2021	EPI_ISL_2672930	Dutch COVID-19 response team	National Institute for Public Health and the Environment (RIVM)	Adam Meijer et al	https://www.epicov.org/acknowledgement/29/30/EPI_ISL_2672930.json
Netherlands/ZH-RIVM-45601/2021	EPI_ISL_3137674	Dutch COVID-19 response team	National Institute for Public Health and the Environment (RIVM)	Adam Meijer et al	https://www.epicov.org/acknowledgement/76/74/EPI_ISL_3137674.json
Netherlands/OV-RIVM-42868/2021	EPI_ISL_2981453	Dutch COVID-19 response team	National Institute for Public Health and the Environment (RIVM)	Adam Meijer et al	https://www.epicov.org/acknowledgement/14/53/EPI_ISL_2981453.json
Netherlands/DR-UMCG-MMB_2273/2021	EPI_ISL_2988961	UMC Groningen, Clinical Virology, Department of Medical Microbiology and Infection Prevention	UMC Groningen, Clinical Virology, Department of Medical Microbiology and Infection Prevention	Hubert Niesters et al	https://www.epicov.org/acknowledgement/89/61/EPI_ISL_2988961.json
Netherlands/GR-UMCG-MMB_2414/2021	EPI_ISL_3062645	UMC Groningen, Clinical Virology, Department of Medical Microbiology and Infection Prevention	UMC Groningen, Clinical Virology, Department of Medical Microbiology and Infection Prevention	Hubert Niesters et al	https://www.epicov.org/acknowledgement/26/45/EPI_ISL_3062645.json
Netherlands/UT-RIVM-43251/2021	EPI_ISL_3056874	Dutch COVID-19 response team	National Institute for Public Health and the Environment (RIVM)	Adam Meijer et al	https://www.epicov.org/acknowledgement/68/74/EPI_ISL_3056874.json
Netherlands/UT-RIVM-44787/2021	EPI_ISL_3136859	Dutch COVID-19 response team	National Institute for Public Health and the Environment (RIVM)	Adam Meijer et al	https://www.epicov.org/acknowledgement/68/59/EPI_ISL_3136859.json
Netherlands/GE-RIVM-45278/2021	EPI_ISL_3137350	Dutch COVID-19 response team	National Institute for Public Health and the Environment (RIVM)	Adam Meijer et al	https://www.epicov.org/acknowledgement/73/50/EPI_ISL_3137350.json
Netherlands/NB-RIVM-44503/2021	EPI_ISL_3136575	Dutch COVID-19 response team	National Institute for Public Health and the Environment (RIVM)	Adam Meijer et al	https://www.epicov.org/acknowledgement/65/75/EPI_ISL_3136575.json
Netherlands/OV-RIVM-45822/2021	EPI_ISL_3137895	Dutch COVID-19 response team	National Institute for Public Health and the Environment (RIVM)	Adam Meijer et al	https://www.epicov.org/acknowledgement/78/95/EPI_ISL_3137895.json
Netherlands/UT-RIVM-43383/2021	EPI_ISL_3057006	Dutch COVID-19 response team	National Institute for Public Health and the Environment (RIVM)	Adam Meijer et al	https://www.epicov.org/acknowledgement/70/06/EPI_ISL_3057006.json
Netherlands/ZE-RIVM-40814/2021	EPI_ISL_2788197	Dutch COVID-19 response team	National Institute for Public Health and the Environment (RIVM)	Adam Meijer et al	https://www.epicov.org/acknowledgement/81/97/EPI_ISL_2788197.json
Netherlands/DR-UMCG-MMB_2424/2021	EPI_ISL_3062655	UMC Groningen, Clinical Virology, Department of Medical Microbiology and Infection Prevention	UMC Groningen, Clinical Virology, Department of Medical Microbiology and Infection Prevention	Hubert Niesters et al	https://www.epicov.org/acknowledgement/26/55/EPI_ISL_3062655.json
Netherlands/OV-RIVM-43615/2021	EPI_ISL_3057238	Dutch COVID-19 response team	National Institute for Public Health and the Environment (RIVM)	Adam Meijer et al	https://www.epicov.org/acknowledgement/72/38/EPI_ISL_3057238.json
Netherlands/NB-RIVM-41865/2021	EPI_ISL_2863205	Dutch COVID-19 response team	National Institute for Public Health and the Environment (RIVM)	Adam Meijer et al	https://www.epicov.org/acknowledgement/32/05/EPI_ISL_2863205.json
Netherlands/NH-RIVM-44899/2021	EPI_ISL_3136971	Dutch COVID-19 response team	National Institute for Public Health and the Environment (RIVM)	Adam Meijer et al	https://www.epicov.org/acknowledgement/69/71/EPI_ISL_3136971.json
Netherlands/ZH-RIVM-45732/2021	EPI_ISL_3137805	Dutch COVID-19 response team	National Institute for Public Health and the Environment (RIVM)	Adam Meijer et al	https://www.epicov.org/acknowledgement/78/05/EPI_ISL_3137805.json
Netherlands/GR-RIVM-45759/2021	EPI_ISL_3137832	Dutch COVID-19 response team	National Institute for Public Health and the Environment (RIVM)	Adam Meijer et al	https://www.epicov.org/acknowledgement/78/32/EPI_ISL_3137832.json
Netherlands/NH-RIVM-44184/2021	EPI_ISL_3057807	Dutch COVID-19 response team	National Institute for Public Health and the Environment (RIVM)	Adam Meijer et al	https://www.epicov.org/acknowledgement/78/07/EPI_ISL_3057807.json
Netherlands/ZH-RIVM-45783/2021	EPI_ISL_3137856	Dutch COVID-19 response team	National Institute for Public Health and the Environment (RIVM)	Adam Meijer et al	https://www.epicov.org/acknowledgement/78/56/EPI_ISL_3137856.json
Netherlands/GE-RIVM-41328/2021	EPI_ISL_2788205	Dutch COVID-19 response team	National Institute for Public Health and the Environment (RIVM)	Adam Meijer et al	https://www.epicov.org/acknowledgement/82/05/EPI_ISL_2788205.json
Netherlands/NB-RIVM-42226/2021	EPI_ISL_2863399	Dutch COVID-19 response team	National Institute for Public Health and the Environment (RIVM)	Adam Meijer et al	https://www.epicov.org/acknowledgement/33/99/EPI_ISL_2863399.json
Netherlands/GR-RIVM-45778/2021	EPI_ISL_3137851	Dutch COVID-19 response team	National Institute for Public Health and the Environment (RIVM)	Adam Meijer et al	https://www.epicov.org/acknowledgement/78/51/EPI_ISL_3137851.json
Netherlands/NH-RIVM-43611/2021	EPI_ISL_3057234	Dutch COVID-19 response team	National Institute for Public Health and the Environment (RIVM)	Adam Meijer et al	https://www.epicov.org/acknowledgement/72/34/EPI_ISL_3057234.json
Netherlands/OV-RIVM-45350/2021	EPI_ISL_3137422	Dutch COVID-19 response team	National Institute for Public Health and the Environment (RIVM)	Adam Meijer et al	https://www.epicov.org/acknowledgement/74/22/EPI_ISL_3137422.json
Netherlands/ZH-RIVM-45765/2021	EPI_ISL_3137838	Dutch COVID-19 response team	National Institute for Public Health and the Environment (RIVM)	Adam Meijer et al	https://www.epicov.org/acknowledgement/78/38/EPI_ISL_3137838.json
Netherlands/NB-RIVM-45070/2021	EPI_ISL_3137142	Dutch COVID-19 response team	National Institute for Public Health and the Environment (RIVM)	Adam Meijer et al	https://www.epicov.org/acknowledgement/71/42/EPI_ISL_3137142.json
Netherlands/UT-UMCU-2406923/2021	EPI_ISL_2887981	UMC Utrecht	UMC Utrecht	Rob Schuurman et al	https://www.epicov.org/acknowledgement/79/81/EPI_ISL_2887981.json
Netherlands/OV-RIVM-46243/2021	EPI_ISL_3138318	Dutch COVID-19 response team	National Institute for Public Health and the Environment (RIVM)	Adam Meijer et al	https://www.epicov.org/acknowledgement/83/18/EPI_ISL_3138318.json
Netherlands/NH-RIVM-42225/2021	EPI_ISL_2863397	Dutch COVID-19 response team	National Institute for Public Health and the Environment (RIVM)	Adam Meijer et al	https://www.epicov.org/acknowledgement/33/97/EPI_ISL_2863397.json
Netherlands/UT-UMCU-2507479/2021	EPI_ISL_2886132	UMC Utrecht	UMC Utrecht	Rob Schuurman et al	https://www.epicov.org/acknowledgement/61/32/EPI_ISL_2886132.json
Netherlands/NB-RIVM-43568/2021	EPI_ISL_3057191	Dutch COVID-19 response team	National Institute for Public Health and the Environment (RIVM)	Adam Meijer et al	https://www.epicov.org/acknowledgement/71/91/EPI_ISL_3057191.json
Netherlands/ZH-RIVM-42823/2021	EPI_ISL_2981725	Dutch COVID-19 response team	National Institute for Public Health and the Environment (RIVM)	Adam Meijer et al	https://www.epicov.org/acknowledgement/17/25/EPI_ISL_2981725.json
Netherlands/NH-RIVM-44139/2021	EPI_ISL_3057762	Dutch COVID-19 response team	National Institute for Public Health and the Environment (RIVM)	Adam Meijer et al	https://www.epicov.org/acknowledgement/77/62/EPI_ISL_3057762.json
Netherlands/UT-RIVM-44967/2021	EPI_ISL_3137039	Dutch COVID-19 response team	National Institute for Public Health and the Environment (RIVM)	Adam Meijer et al	https://www.epicov.org/acknowledgement/70/39/EPI_ISL_3137039.json
Netherlands/ZH-EMC-3042/2021	EPI_ISL_3135990	Dutch COVID-19 response team	Erasmus Medical Center	Bas Oude Munnink et al	https://www.epicov.org/acknowledgement/59/90/EPI_ISL_3135990.json
Netherlands/NH-RIVM-42367/2021	EPI_ISL_2981366	Dutch COVID-19 response team	National Institute for Public Health and the Environment (RIVM)	Adam Meijer et al	https://www.epicov.org/acknowledgement/13/66/EPI_ISL_2981366.json
Netherlands/NB-MVD-CWGS2101189/2021	EPI_ISL_2812261	Microvida	Microvida	Suzan D. Pas et al	https://www.epicov.org/acknowledgement/22/61/EPI_ISL_2812261.json
Netherlands/UT-RIVM-43536/2021	EPI_ISL_3057159	Dutch COVID-19 response team	National Institute for Public Health and the Environment (RIVM)	Adam Meijer et al	https://www.epicov.org/acknowledgement/71/59/EPI_ISL_3057159.json
Netherlands/NH-RIVM-43407/2021	EPI_ISL_3057030	Dutch COVID-19 response team	National Institute for Public Health and the Environment (RIVM)	Adam Meijer et al	https://www.epicov.org/acknowledgement/70/30/EPI_ISL_3057030.json
Netherlands/GR-UMCG-MMB_2158/2021	EPI_ISL_2983746	UMC Groningen, Clinical Virology, Department of Medical Microbiology and Infection Prevention	UMC Groningen, Clinical Virology, Department of Medical Microbiology and Infection Prevention	Hubert Niesters et al	https://www.epicov.org/acknowledgement/37/46/EPI_ISL_2983746.json
Netherlands/NH-RIVM-45191/2021	EPI_ISL_3137263	Dutch COVID-19 response team	National Institute for Public Health and the Environment (RIVM)	Adam Meijer et al	https://www.epicov.org/acknowledgement/72/63/EPI_ISL_3137263.json
Netherlands/OV-RIVM-43030/2021	EPI_ISL_2981484	Dutch COVID-19 response team	National Institute for Public Health and the Environment (RIVM)	Adam Meijer et al	https://www.epicov.org/acknowledgement/14/84/EPI_ISL_2981484.json
Netherlands/GE-RIVM-42509/2021	EPI_ISL_2981172	Dutch COVID-19 response team	National Institute for Public Health and the Environment (RIVM)	Adam Meijer et al	https://www.epicov.org/acknowledgement/11/72/EPI_ISL_2981172.json
Netherlands/NH-RIVM-40794/2021	EPI_ISL_2788194	Dutch COVID-19 response team	National Institute for Public Health and the Environment (RIVM)	Adam Meijer et al	https://www.epicov.org/acknowledgement/81/94/EPI_ISL_2788194.json
Netherlands/OV-RIVM-45531/2021	EPI_ISL_3137604	Dutch COVID-19 response team	National Institute for Public Health and the Environment (RIVM)	Adam Meijer et al	https://www.epicov.org/acknowledgement/76/04/EPI_ISL_3137604.json
Netherlands/ZE-MVD-CWGS2101465/2021	EPI_ISL_3136548	Microvida	Microvida	Suzan D. Pas et al	https://www.epicov.org/acknowledgement/65/48/EPI_ISL_3136548.json
Netherlands/ZE-RIVM-44388/2021	EPI_ISL_3058013	Dutch COVID-19 response team	National Institute for Public Health and the Environment (RIVM)	Adam Meijer et al	https://www.epicov.org/acknowledgement/80/13/EPI_ISL_3058013.json
Netherlands/DR-UMCG-MMB_2428/2021	EPI_ISL_3062659	UMC Groningen, Clinical Virology, Department of Medical Microbiology and Infection Prevention	UMC Groningen, Clinical Virology, Department of Medical Microbiology and Infection Prevention	Hubert Niesters et al	https://www.epicov.org/acknowledgement/26/59/EPI_ISL_3062659.json
Netherlands/ZH-RIVM-41728/2021	EPI_ISL_2863131	Dutch COVID-19 response team	National Institute for Public Health and the Environment (RIVM)	Adam Meijer et al	https://www.epicov.org/acknowledgement/31/31/EPI_ISL_2863131.json
Netherlands/NB-RIVM-44240/2021	EPI_ISL_3057863	Dutch COVID-19 response team	National Institute for Public Health and the Environment (RIVM)	Adam Meijer et al	https://www.epicov.org/acknowledgement/78/63/EPI_ISL_3057863.json
Netherlands/UT-RIVM-43549/2021	EPI_ISL_3057172	Dutch COVID-19 response team	National Institute for Public Health and the Environment (RIVM)	Adam Meijer et al	https://www.epicov.org/acknowledgement/71/72/EPI_ISL_3057172.json
Netherlands/DR-RIVM-45650/2021	EPI_ISL_3137723	Dutch COVID-19 response team	National Institute for Public Health and the Environment (RIVM)	Adam Meijer et al	https://www.epicov.org/acknowledgement/77/23/EPI_ISL_3137723.json
Netherlands/GR-UMCG-MMB_2351/2021	EPI_ISL_3062583	UMC Groningen, Clinical Virology, Department of Medical Microbiology and Infection Prevention	UMC Groningen, Clinical Virology, Department of Medical Microbiology and Infection Prevention	Hubert Niesters et al	https://www.epicov.org/acknowledgement/25/83/EPI_ISL_3062583.json
Netherlands/GE-RIVM-43721/2021	EPI_ISL_3057344	Dutch COVID-19 response team	National Institute for Public Health and the Environment (RIVM)	Adam Meijer et al	https://www.epicov.org/acknowledgement/73/44/EPI_ISL_3057344.json
Netherlands/NH-RIVM-43769/2021	EPI_ISL_3057392	Dutch COVID-19 response team	National Institute for Public Health and the Environment (RIVM)	Adam Meijer et al	https://www.epicov.org/acknowledgement/73/92/EPI_ISL_3057392.json
Netherlands/UT-RIVM-44617/2021	EPI_ISL_3136689	Dutch COVID-19 response team	National Institute for Public Health and the Environment (RIVM)	Adam Meijer et al	https://www.epicov.org/acknowledgement/66/89/EPI_ISL_3136689.json
Netherlands/NB-RIVM-45004/2021	EPI_ISL_3137076	Dutch COVID-19 response team	National Institute for Public Health and the Environment (RIVM)	Adam Meijer et al	https://www.epicov.org/acknowledgement/70/76/EPI_ISL_3137076.json
Netherlands/ZH-RIVM-43561/2021	EPI_ISL_3057184	Dutch COVID-19 response team	National Institute for Public Health and the Environment (RIVM)	Adam Meijer et al	https://www.epicov.org/acknowledgement/71/84/EPI_ISL_3057184.json
Netherlands/UT-RIVM-44883/2021	EPI_ISL_3136955	Dutch COVID-19 response team	National Institute for Public Health and the Environment (RIVM)	Adam Meijer et al	https://www.epicov.org/acknowledgement/69/55/EPI_ISL_3136955.json
Netherlands/ZH-RIVM-45497/2021	EPI_ISL_3137570	Dutch COVID-19 response team	National Institute for Public Health and the Environment (RIVM)	Adam Meijer et al	https://www.epicov.org/acknowledgement/75/70/EPI_ISL_3137570.json
Netherlands/OV-RIVM-44001/2021	EPI_ISL_3057624	Dutch COVID-19 response team	National Institute for Public Health and the Environment (RIVM)	Adam Meijer et al	https://www.epicov.org/acknowledgement/76/24/EPI_ISL_3057624.json
Netherlands/ZE-MVD-CWGS2101580/2021	EPI_ISL_3133609	Microvida	Microvida	Suzan D. Pas et al	https://www.epicov.org/acknowledgement/36/09/EPI_ISL_3133609.json
Netherlands/NB-RIVM-27390/2021	EPI_ISL_1792907	Dutch COVID-19 response team	National Institute for Public Health and the Environment (RIVM)	Adam Meijer et al	https://www.epicov.org/acknowledgement/29/07/EPI_ISL_1792907.json
Netherlands/NB-RIVM-45014/2021	EPI_ISL_3137086	Dutch COVID-19 response team	National Institute for Public Health and the Environment (RIVM)	Adam Meijer et al	https://www.epicov.org/acknowledgement/70/86/EPI_ISL_3137086.json
Netherlands/ZH-EMC-3057/2021	EPI_ISL_3136005	Dutch COVID-19 response team	Erasmus Medical Center	Bas Oude Munnink et al	https://www.epicov.org/acknowledgement/60/05/EPI_ISL_3136005.json
Netherlands/NH-RIVM-40969/2021	EPI_ISL_2788300	Dutch COVID-19 response team	National Institute for Public Health and the Environment (RIVM)	Adam Meijer et al	https://www.epicov.org/acknowledgement/83/00/EPI_ISL_2788300.json
Netherlands/NH-RIVM-43562/2021	EPI_ISL_3057185	Dutch COVID-19 response team	National Institute for Public Health and the Environment (RIVM)	Adam Meijer et al	https://www.epicov.org/acknowledgement/71/85/EPI_ISL_3057185.json
Netherlands/NH-RIVM-44844/2021	EPI_ISL_3136916	Dutch COVID-19 response team	National Institute for Public Health and the Environment (RIVM)	Adam Meijer et al	https://www.epicov.org/acknowledgement/69/16/EPI_ISL_3136916.json
Netherlands/NB-RIVM-44549/2021	EPI_ISL_3136621	Dutch COVID-19 response team	National Institute for Public Health and the Environment (RIVM)	Adam Meijer et al	https://www.epicov.org/acknowledgement/66/21/EPI_ISL_3136621.json
Netherlands/UT-RIVM-43593/2021	EPI_ISL_3057216	Dutch COVID-19 response team	National Institute for Public Health and the Environment (RIVM)	Adam Meijer et al	https://www.epicov.org/acknowledgement/72/16/EPI_ISL_3057216.json
Netherlands/UT-RIVM-44910/2021	EPI_ISL_3136982	Dutch COVID-19 response team	National Institute for Public Health and the Environment (RIVM)	Adam Meijer et al	https://www.epicov.org/acknowledgement/69/82/EPI_ISL_3136982.json
Netherlands/GR-UMCG-MMB_2346/2021	EPI_ISL_3062578	UMC Groningen, Clinical Virology, Department of Medical Microbiology and Infection Prevention	UMC Groningen, Clinical Virology, Department of Medical Microbiology and Infection Prevention	Hubert Niesters et al	https://www.epicov.org/acknowledgement/25/78/EPI_ISL_3062578.json
Netherlands/NB-RIVM-42000/2021	EPI_ISL_2863291	Dutch COVID-19 response team	National Institute for Public Health and the Environment (RIVM)	Adam Meijer et al	https://www.epicov.org/acknowledgement/32/91/EPI_ISL_2863291.json
Netherlands/ZH-RIVM-45507/2021	EPI_ISL_3137580	Dutch COVID-19 response team	National Institute for Public Health and the Environment (RIVM)	Adam Meijer et al	https://www.epicov.org/acknowledgement/75/80/EPI_ISL_3137580.json
Netherlands/DR-UMCG-MMB_2264/2021	EPI_ISL_2988952	UMC Groningen, Clinical Virology, Department of Medical Microbiology and Infection Prevention	UMC Groningen, Clinical Virology, Department of Medical Microbiology and Infection Prevention	Hubert Niesters et al	https://www.epicov.org/acknowledgement/89/52/EPI_ISL_2988952.json
Netherlands/ZE-MVD-CWGS2101367/2021	EPI_ISL_3047921	Microvida	Microvida	Suzan D. Pas et al	https://www.epicov.org/acknowledgement/79/21/EPI_ISL_3047921.json
Netherlands/NB-MVD-CWGS2101196/2021	EPI_ISL_2812266	Microvida	Microvida	Suzan D. Pas et al	https://www.epicov.org/acknowledgement/22/66/EPI_ISL_2812266.json
Netherlands/ZH-RIVM-44049/2021	EPI_ISL_3057672	Dutch COVID-19 response team	National Institute for Public Health and the Environment (RIVM)	Adam Meijer et al	https://www.epicov.org/acknowledgement/76/72/EPI_ISL_3057672.json
Netherlands/ZE-RIVM-44366/2021	EPI_ISL_3057991	Dutch COVID-19 response team	National Institute for Public Health and the Environment (RIVM)	Adam Meijer et al	https://www.epicov.org/acknowledgement/79/91/EPI_ISL_3057991.json
Netherlands/NB-MVD-CWGS2101508/2021	EPI_ISL_3136511	Microvida	Microvida	Suzan D. Pas et al	https://www.epicov.org/acknowledgement/65/11/EPI_ISL_3136511.json
Netherlands/UT-RIVM-29697/2021	EPI_ISL_1962966	Dutch COVID-19 response team	National Institute for Public Health and the Environment (RIVM)	Adam Meijer et al	https://www.epicov.org/acknowledgement/29/66/EPI_ISL_1962966.json
Netherlands/NH-RIVM-40664/2021	EPI_ISL_2673389	Dutch COVID-19 response team	National Institute for Public Health and the Environment (RIVM)	Adam Meijer et al	https://www.epicov.org/acknowledgement/33/89/EPI_ISL_2673389.json
Netherlands/NH-RIVM-43192/2021	EPI_ISL_3056815	Dutch COVID-19 response team	National Institute for Public Health and the Environment (RIVM)	Adam Meijer et al	https://www.epicov.org/acknowledgement/68/15/EPI_ISL_3056815.json
Netherlands/UT-RIVM-44855/2021	EPI_ISL_3136927	Dutch COVID-19 response team	National Institute for Public Health and the Environment (RIVM)	Adam Meijer et al	https://www.epicov.org/acknowledgement/69/27/EPI_ISL_3136927.json
Netherlands/ZH-RIVM-45549/2021	EPI_ISL_3137622	Dutch COVID-19 response team	National Institute for Public Health and the Environment (RIVM)	Adam Meijer et al	https://www.epicov.org/acknowledgement/76/22/EPI_ISL_3137622.json
Netherlands/FL-RIVM-45829/2021	EPI_ISL_3137902	Dutch COVID-19 response team	National Institute for Public Health and the Environment (RIVM)	Adam Meijer et al	https://www.epicov.org/acknowledgement/79/02/EPI_ISL_3137902.json
Netherlands/GR-UMCG-MMB_2501/2021	EPI_ISL_3152175	UMC Groningen, Clinical Virology, Department of Medical Microbiology and Infection Prevention	UMC Groningen, Clinical Virology, Department of Medical Microbiology and Infection Prevention	Hubert Niesters et al	https://www.epicov.org/acknowledgement/21/75/EPI_ISL_3152175.json
Netherlands/ZH-RIVM-44169/2021	EPI_ISL_3057792	Dutch COVID-19 response team	National Institute for Public Health and the Environment (RIVM)	Adam Meijer et al	https://www.epicov.org/acknowledgement/77/92/EPI_ISL_3057792.json
Netherlands/GR-UMCG-MMB_2383/2021	EPI_ISL_3062614	UMC Groningen, Clinical Virology, Department of Medical Microbiology and Infection Prevention	UMC Groningen, Clinical Virology, Department of Medical Microbiology and Infection Prevention	Hubert Niesters et al	https://www.epicov.org/acknowledgement/26/14/EPI_ISL_3062614.json
Netherlands/ZH-EMC-2868/2021	EPI_ISL_2860508	Dutch COVID-19 response team	Erasmus Medical Center	Bas Oude Munnink et al	https://www.epicov.org/acknowledgement/05/08/EPI_ISL_2860508.json
Netherlands/NB-MVD-CWGS2101449/2021	EPI_ISL_3136475	Microvida	Microvida	Suzan D. Pas et al	https://www.epicov.org/acknowledgement/64/75/EPI_ISL_3136475.json
Netherlands/UT-RIVM-44905/2021	EPI_ISL_3136977	Dutch COVID-19 response team	National Institute for Public Health and the Environment (RIVM)	Adam Meijer et al	https://www.epicov.org/acknowledgement/69/77/EPI_ISL_3136977.json
Netherlands/NB-RIVM-42180/2021	EPI_ISL_2863356	Dutch COVID-19 response team	National Institute for Public Health and the Environment (RIVM)	Adam Meijer et al	https://www.epicov.org/acknowledgement/33/56/EPI_ISL_2863356.json
Netherlands/LI-RIVM-45038/2021	EPI_ISL_3137110	Dutch COVID-19 response team	National Institute for Public Health and the Environment (RIVM)	Adam Meijer et al	https://www.epicov.org/acknowledgement/71/10/EPI_ISL_3137110.json
Netherlands/UT-RIVM-46121/2021	EPI_ISL_3138196	Dutch COVID-19 response team	National Institute for Public Health and the Environment (RIVM)	Adam Meijer et al	https://www.epicov.org/acknowledgement/81/96/EPI_ISL_3138196.json
Netherlands/GE-RIVM-43699/2021	EPI_ISL_3057322	Dutch COVID-19 response team	National Institute for Public Health and the Environment (RIVM)	Adam Meijer et al	https://www.epicov.org/acknowledgement/73/22/EPI_ISL_3057322.json
Netherlands/UT-UMCU-2509488/2021	EPI_ISL_2886110	UMC Utrecht	UMC Utrecht	Rob Schuurman et al	https://www.epicov.org/acknowledgement/61/10/EPI_ISL_2886110.json
Netherlands/NH-RIVM-44662/2021	EPI_ISL_3136734	Dutch COVID-19 response team	National Institute for Public Health and the Environment (RIVM)	Adam Meijer et al	https://www.epicov.org/acknowledgement/67/34/EPI_ISL_3136734.json
Netherlands/NB-RIVM-45895/2021	EPI_ISL_3137969	Dutch COVID-19 response team	National Institute for Public Health and the Environment (RIVM)	Adam Meijer et al	https://www.epicov.org/acknowledgement/79/69/EPI_ISL_3137969.json
Netherlands/NB-RIVM-44287/2021	EPI_ISL_3057910	Dutch COVID-19 response team	National Institute for Public Health and the Environment (RIVM)	Adam Meijer et al	https://www.epicov.org/acknowledgement/79/10/EPI_ISL_3057910.json
Netherlands/NH-RIVM-40415/2021	EPI_ISL_2673141	Dutch COVID-19 response team	National Institute for Public Health and the Environment (RIVM)	Adam Meijer et al	https://www.epicov.org/acknowledgement/31/41/EPI_ISL_2673141.json
Netherlands/ZH-RIVM-45380/2021	EPI_ISL_3137452	Dutch COVID-19 response team	National Institute for Public Health and the Environment (RIVM)	Adam Meijer et al	https://www.epicov.org/acknowledgement/74/52/EPI_ISL_3137452.json
Netherlands/NH-RIVM-44878/2021	EPI_ISL_3136950	Dutch COVID-19 response team	National Institute for Public Health and the Environment (RIVM)	Adam Meijer et al	https://www.epicov.org/acknowledgement/69/50/EPI_ISL_3136950.json
Netherlands/NB-RIVM-44290/2021	EPI_ISL_3057913	Dutch COVID-19 response team	National Institute for Public Health and the Environment (RIVM)	Adam Meijer et al	https://www.epicov.org/acknowledgement/79/13/EPI_ISL_3057913.json
Netherlands/OV-RIVM-46222/2021	EPI_ISL_3138297	Dutch COVID-19 response team	National Institute for Public Health and the Environment (RIVM)	Adam Meijer et al	https://www.epicov.org/acknowledgement/82/97/EPI_ISL_3138297.json
Netherlands/NH-RIVM-44758/2021	EPI_ISL_3136830	Dutch COVID-19 response team	National Institute for Public Health and the Environment (RIVM)	Adam Meijer et al	https://www.epicov.org/acknowledgement/68/30/EPI_ISL_3136830.json
Netherlands/UT-RIVM-42737/2021	EPI_ISL_2981594	Dutch COVID-19 response team	National Institute for Public Health and the Environment (RIVM)	Adam Meijer et al	https://www.epicov.org/acknowledgement/15/94/EPI_ISL_2981594.json
Netherlands/LI-RIVM-44309/2021	EPI_ISL_3057932	Dutch COVID-19 response team	National Institute for Public Health and the Environment (RIVM)	Adam Meijer et al	https://www.epicov.org/acknowledgement/79/32/EPI_ISL_3057932.json
Netherlands/GR-UMCG-MMB_2232/2021	EPI_ISL_2988924	UMC Groningen, Clinical Virology, Department of Medical Microbiology and Infection Prevention	UMC Groningen, Clinical Virology, Department of Medical Microbiology and Infection Prevention	Hubert Niesters et al	https://www.epicov.org/acknowledgement/89/24/EPI_ISL_2988924.json
Netherlands/NB-MVD-CWGS2101442/2021	EPI_ISL_3047903	Microvida	Microvida	Suzan D. Pas et al	https://www.epicov.org/acknowledgement/79/03/EPI_ISL_3047903.json
Netherlands/ZH-RIVM-45758/2021	EPI_ISL_3137831	Dutch COVID-19 response team	National Institute for Public Health and the Environment (RIVM)	Adam Meijer et al	https://www.epicov.org/acknowledgement/78/31/EPI_ISL_3137831.json
Netherlands/ZH-RIVM-45425/2021	EPI_ISL_3137497	Dutch COVID-19 response team	National Institute for Public Health and the Environment (RIVM)	Adam Meijer et al	https://www.epicov.org/acknowledgement/74/97/EPI_ISL_3137497.json
Netherlands/ZH-RIVM-40272/2021	EPI_ISL_2672998	Dutch COVID-19 response team	National Institute for Public Health and the Environment (RIVM)	Adam Meijer et al	https://www.epicov.org/acknowledgement/29/98/EPI_ISL_2672998.json
Netherlands/NH-RIVM-45480/2021	EPI_ISL_3137552	Dutch COVID-19 response team	National Institute for Public Health and the Environment (RIVM)	Adam Meijer et al	https://www.epicov.org/acknowledgement/75/52/EPI_ISL_3137552.json
Netherlands/ZE-MVD-CWGS2101374/2021	EPI_ISL_3047927	Microvida	Microvida	Suzan D. Pas et al	https://www.epicov.org/acknowledgement/79/27/EPI_ISL_3047927.json
Netherlands/GE-RIVM-45204/2021	EPI_ISL_3137276	Dutch COVID-19 response team	National Institute for Public Health and the Environment (RIVM)	Adam Meijer et al	https://www.epicov.org/acknowledgement/72/76/EPI_ISL_3137276.json
Netherlands/NH-RIVM-44351/2021	EPI_ISL_3057976	Dutch COVID-19 response team	National Institute for Public Health and the Environment (RIVM)	Adam Meijer et al	https://www.epicov.org/acknowledgement/79/76/EPI_ISL_3057976.json
Netherlands/ZH-RIVM-45461/2021	EPI_ISL_3137533	Dutch COVID-19 response team	National Institute for Public Health and the Environment (RIVM)	Adam Meijer et al	https://www.epicov.org/acknowledgement/75/33/EPI_ISL_3137533.json
Netherlands/OV-RIVM-40011/2021	EPI_ISL_2672741	Dutch COVID-19 response team	National Institute for Public Health and the Environment (RIVM)	Adam Meijer et al	https://www.epicov.org/acknowledgement/27/41/EPI_ISL_2672741.json
Netherlands/ZH-RIVM-42977/2021	EPI_ISL_2981824	Dutch COVID-19 response team	National Institute for Public Health and the Environment (RIVM)	Adam Meijer et al	https://www.epicov.org/acknowledgement/18/24/EPI_ISL_2981824.json
Netherlands/ZH-RIVM-45637/2021	EPI_ISL_3137710	Dutch COVID-19 response team	National Institute for Public Health and the Environment (RIVM)	Adam Meijer et al	https://www.epicov.org/acknowledgement/77/10/EPI_ISL_3137710.json
Netherlands/GE-RIVM-43210/2021	EPI_ISL_3056833	Dutch COVID-19 response team	National Institute for Public Health and the Environment (RIVM)	Adam Meijer et al	https://www.epicov.org/acknowledgement/68/33/EPI_ISL_3056833.json
Netherlands/GE-RIVM-43684/2021	EPI_ISL_3057307	Dutch COVID-19 response team	National Institute for Public Health and the Environment (RIVM)	Adam Meijer et al	https://www.epicov.org/acknowledgement/73/07/EPI_ISL_3057307.json
Netherlands/UT-RIVM-43477/2021	EPI_ISL_3057100	Dutch COVID-19 response team	National Institute for Public Health and the Environment (RIVM)	Adam Meijer et al	https://www.epicov.org/acknowledgement/71/00/EPI_ISL_3057100.json
Netherlands/GE-RIVM-42205/2021	EPI_ISL_2863055	Dutch COVID-19 response team	National Institute for Public Health and the Environment (RIVM)	Adam Meijer et al	https://www.epicov.org/acknowledgement/30/55/EPI_ISL_2863055.json
Netherlands/NH-RIVM-44562/2021	EPI_ISL_3136634	Dutch COVID-19 response team	National Institute for Public Health and the Environment (RIVM)	Adam Meijer et al	https://www.epicov.org/acknowledgement/66/34/EPI_ISL_3136634.json
Netherlands/GE-RIVM-46407/2021	EPI_ISL_3138482	Dutch COVID-19 response team	National Institute for Public Health and the Environment (RIVM)	Adam Meijer et al	https://www.epicov.org/acknowledgement/84/82/EPI_ISL_3138482.json
Netherlands/FL-RIVM-41916/2021	EPI_ISL_2863242	Dutch COVID-19 response team	National Institute for Public Health and the Environment (RIVM)	Adam Meijer et al	https://www.epicov.org/acknowledgement/32/42/EPI_ISL_2863242.json
Netherlands/NH-RIVM-41471/2021	EPI_ISL_2788349	Dutch COVID-19 response team	National Institute for Public Health and the Environment (RIVM)	Adam Meijer et al	https://www.epicov.org/acknowledgement/83/49/EPI_ISL_2788349.json
Netherlands/GE-RIVM-45319/2021	EPI_ISL_3137391	Dutch COVID-19 response team	National Institute for Public Health and the Environment (RIVM)	Adam Meijer et al	https://www.epicov.org/acknowledgement/73/91/EPI_ISL_3137391.json
Netherlands/ZH-RIVM-43963/2021	EPI_ISL_3057586	Dutch COVID-19 response team	National Institute for Public Health and the Environment (RIVM)	Adam Meijer et al	https://www.epicov.org/acknowledgement/75/86/EPI_ISL_3057586.json
Netherlands/ZH-RIVM-43182/2021	EPI_ISL_3056805	Dutch COVID-19 response team	National Institute for Public Health and the Environment (RIVM)	Adam Meijer et al	https://www.epicov.org/acknowledgement/68/05/EPI_ISL_3056805.json
Netherlands/ZH-RIVM-42900/2021	EPI_ISL_2981779	Dutch COVID-19 response team	National Institute for Public Health and the Environment (RIVM)	Adam Meijer et al	https://www.epicov.org/acknowledgement/17/79/EPI_ISL_2981779.json
Netherlands/GE-RIVM-37276/2021	EPI_ISL_2476320	Dutch COVID-19 response team	National Institute for Public Health and the Environment (RIVM)	Adam Meijer et al	https://www.epicov.org/acknowledgement/63/20/EPI_ISL_2476320.json
Netherlands/GR-UMCG-MMB_2491/2021	EPI_ISL_3152165	UMC Groningen, Clinical Virology, Department of Medical Microbiology and Infection Prevention	UMC Groningen, Clinical Virology, Department of Medical Microbiology and Infection Prevention	Hubert Niesters et al	https://www.epicov.org/acknowledgement/21/65/EPI_ISL_3152165.json
Netherlands/NH-RIVM-44768/2021	EPI_ISL_3136840	Dutch COVID-19 response team	National Institute for Public Health and the Environment (RIVM)	Adam Meijer et al	https://www.epicov.org/acknowledgement/68/40/EPI_ISL_3136840.json
Netherlands/GE-RIVM-39435/2021	EPI_ISL_2610895	Dutch COVID-19 response team	National Institute for Public Health and the Environment (RIVM)	Adam Meijer et al	https://www.epicov.org/acknowledgement/08/95/EPI_ISL_2610895.json
Netherlands/NB-RIVM-43607/2021	EPI_ISL_3057230	Dutch COVID-19 response team	National Institute for Public Health and the Environment (RIVM)	Adam Meijer et al	https://www.epicov.org/acknowledgement/72/30/EPI_ISL_3057230.json
Netherlands/DR-RIVM-45449/2021	EPI_ISL_3137521	Dutch COVID-19 response team	National Institute for Public Health and the Environment (RIVM)	Adam Meijer et al	https://www.epicov.org/acknowledgement/75/21/EPI_ISL_3137521.json
Netherlands/GE-RIVM-42676/2021	EPI_ISL_2981197	Dutch COVID-19 response team	National Institute for Public Health and the Environment (RIVM)	Adam Meijer et al	https://www.epicov.org/acknowledgement/11/97/EPI_ISL_2981197.json
Netherlands/ZH-RIVM-44124/2021	EPI_ISL_3057747	Dutch COVID-19 response team	National Institute for Public Health and the Environment (RIVM)	Adam Meijer et al	https://www.epicov.org/acknowledgement/77/47/EPI_ISL_3057747.json
Netherlands/NB-RIVM-33141/2021	EPI_ISL_2303972	Dutch COVID-19 response team	National Institute for Public Health and the Environment (RIVM)	Adam Meijer et al	https://www.epicov.org/acknowledgement/39/72/EPI_ISL_2303972.json
Netherlands/NH-RIVM-45232/2021	EPI_ISL_3137304	Dutch COVID-19 response team	National Institute for Public Health and the Environment (RIVM)	Adam Meijer et al	https://www.epicov.org/acknowledgement/73/04/EPI_ISL_3137304.json
Netherlands/NH-RIVM-30738/2021	EPI_ISL_2094390	Dutch COVID-19 response team	National Institute for Public Health and the Environment (RIVM)	Adam Meijer et al	https://www.epicov.org/acknowledgement/43/90/EPI_ISL_2094390.json
Netherlands/NB-MVD-CWGS2101513/2021	EPI_ISL_3136516	Microvida	Microvida	Suzan D. Pas et al	https://www.epicov.org/acknowledgement/65/16/EPI_ISL_3136516.json
Netherlands/FR-RIVM-45654/2021	EPI_ISL_3137727	Dutch COVID-19 response team	National Institute for Public Health and the Environment (RIVM)	Adam Meijer et al	https://www.epicov.org/acknowledgement/77/27/EPI_ISL_3137727.json
Netherlands/OV-RIVM-45858/2021	EPI_ISL_3137931	Dutch COVID-19 response team	National Institute for Public Health and the Environment (RIVM)	Adam Meijer et al	https://www.epicov.org/acknowledgement/79/31/EPI_ISL_3137931.json
Netherlands/UT-RIVM-46135/2021	EPI_ISL_3138210	Dutch COVID-19 response team	National Institute for Public Health and the Environment (RIVM)	Adam Meijer et al	https://www.epicov.org/acknowledgement/82/10/EPI_ISL_3138210.json
Netherlands/ZH-RIVM-42067/2021	EPI_ISL_2863327	Dutch COVID-19 response team	National Institute for Public Health and the Environment (RIVM)	Adam Meijer et al	https://www.epicov.org/acknowledgement/33/27/EPI_ISL_2863327.json
Netherlands/ZH-RIVM-44713/2021	EPI_ISL_3136785	Dutch COVID-19 response team	National Institute for Public Health and the Environment (RIVM)	Adam Meijer et al	https://www.epicov.org/acknowledgement/67/85/EPI_ISL_3136785.json
Netherlands/NH-RIVM-42054/2021	EPI_ISL_2863036	Dutch COVID-19 response team	National Institute for Public Health and the Environment (RIVM)	Adam Meijer et al	https://www.epicov.org/acknowledgement/30/36/EPI_ISL_2863036.json
Netherlands/ZH-RIVM-43540/2021	EPI_ISL_3057163	Dutch COVID-19 response team	National Institute for Public Health and the Environment (RIVM)	Adam Meijer et al	https://www.epicov.org/acknowledgement/71/63/EPI_ISL_3057163.json
Netherlands/DR-RIVM-45659/2021	EPI_ISL_3137732	Dutch COVID-19 response team	National Institute for Public Health and the Environment (RIVM)	Adam Meijer et al	https://www.epicov.org/acknowledgement/77/32/EPI_ISL_3137732.json
Netherlands/UT-RIVM-41821/2021	EPI_ISL_2863191	Dutch COVID-19 response team	National Institute for Public Health and the Environment (RIVM)	Adam Meijer et al	https://www.epicov.org/acknowledgement/31/91/EPI_ISL_2863191.json
Netherlands/GE-RIVM-45131/2021	EPI_ISL_3137203	Dutch COVID-19 response team	National Institute for Public Health and the Environment (RIVM)	Adam Meijer et al	https://www.epicov.org/acknowledgement/72/03/EPI_ISL_3137203.json
Netherlands/GE-RIVM-45968/2021	EPI_ISL_3138042	Dutch COVID-19 response team	National Institute for Public Health and the Environment (RIVM)	Adam Meijer et al	https://www.epicov.org/acknowledgement/80/42/EPI_ISL_3138042.json
Netherlands/GR-RIVM-44448/2021	EPI_ISL_3058073	Dutch COVID-19 response team	National Institute for Public Health and the Environment (RIVM)	Adam Meijer et al	https://www.epicov.org/acknowledgement/80/73/EPI_ISL_3058073.json
Netherlands/ZH-RIVM-41748/2021	EPI_ISL_2862985	Dutch COVID-19 response team	National Institute for Public Health and the Environment (RIVM)	Adam Meijer et al	https://www.epicov.org/acknowledgement/29/85/EPI_ISL_2862985.json
Netherlands/ZH-EMC-3078/2021	EPI_ISL_3136024	Dutch COVID-19 response team	Erasmus Medical Center	Bas Oude Munnink et al	https://www.epicov.org/acknowledgement/60/24/EPI_ISL_3136024.json
Netherlands/NB-RIVM-35912/2021	EPI_ISL_2406370	Dutch COVID-19 response team	National Institute for Public Health and the Environment (RIVM)	Adam Meijer et al	https://www.epicov.org/acknowledgement/63/70/EPI_ISL_2406370.json
Netherlands/ZH-RIVM-43410/2021	EPI_ISL_3057033	Dutch COVID-19 response team	National Institute for Public Health and the Environment (RIVM)	Adam Meijer et al	https://www.epicov.org/acknowledgement/70/33/EPI_ISL_3057033.json
Netherlands/GE-RIVM-43323/2021	EPI_ISL_3056946	Dutch COVID-19 response team	National Institute for Public Health and the Environment (RIVM)	Adam Meijer et al	https://www.epicov.org/acknowledgement/69/46/EPI_ISL_3056946.json
Netherlands/ZH-RIVM-36371/2021	EPI_ISL_2476311	Dutch COVID-19 response team	National Institute for Public Health and the Environment (RIVM)	Adam Meijer et al	https://www.epicov.org/acknowledgement/63/11/EPI_ISL_2476311.json
Netherlands/GE-RIVM-43738/2021	EPI_ISL_3057361	Dutch COVID-19 response team	National Institute for Public Health and the Environment (RIVM)	Adam Meijer et al	https://www.epicov.org/acknowledgement/73/61/EPI_ISL_3057361.json
Netherlands/UT-RIVM-46132/2021	EPI_ISL_3138207	Dutch COVID-19 response team	National Institute for Public Health and the Environment (RIVM)	Adam Meijer et al	https://www.epicov.org/acknowledgement/82/07/EPI_ISL_3138207.json
Netherlands/ZH-EMC-3089/2021	EPI_ISL_3136035	Dutch COVID-19 response team	Erasmus Medical Center	Bas Oude Munnink et al	https://www.epicov.org/acknowledgement/60/35/EPI_ISL_3136035.json
Netherlands/UT-UMCU-2505106/2021	EPI_ISL_2886099	UMC Utrecht	UMC Utrecht	Rob Schuurman et al	https://www.epicov.org/acknowledgement/60/99/EPI_ISL_2886099.json
Netherlands/OV-RIVM-42943/2021	EPI_ISL_2981464	Dutch COVID-19 response team	National Institute for Public Health and the Environment (RIVM)	Adam Meijer et al	https://www.epicov.org/acknowledgement/14/64/EPI_ISL_2981464.json
Netherlands/NB-RIVM-45113/2021	EPI_ISL_3137185	Dutch COVID-19 response team	National Institute for Public Health and the Environment (RIVM)	Adam Meijer et al	https://www.epicov.org/acknowledgement/71/85/EPI_ISL_3137185.json
Netherlands/LI-RIVM-43925/2021	EPI_ISL_3057548	Dutch COVID-19 response team	National Institute for Public Health and the Environment (RIVM)	Adam Meijer et al	https://www.epicov.org/acknowledgement/75/48/EPI_ISL_3057548.json
Netherlands/UT-RIVM-43453/2021	EPI_ISL_3057076	Dutch COVID-19 response team	National Institute for Public Health and the Environment (RIVM)	Adam Meijer et al	https://www.epicov.org/acknowledgement/70/76/EPI_ISL_3057076.json
Netherlands/NH-RIVM-43161/2021	EPI_ISL_3056784	Dutch COVID-19 response team	National Institute for Public Health and the Environment (RIVM)	Adam Meijer et al	https://www.epicov.org/acknowledgement/67/84/EPI_ISL_3056784.json
Netherlands/UT-RIVM-43657/2021	EPI_ISL_3057280	Dutch COVID-19 response team	National Institute for Public Health and the Environment (RIVM)	Adam Meijer et al	https://www.epicov.org/acknowledgement/72/80/EPI_ISL_3057280.json
Netherlands/DR-UMCG-MMB_2515/2021	EPI_ISL_3152189	UMC Groningen, Clinical Virology, Department of Medical Microbiology and Infection Prevention	UMC Groningen, Clinical Virology, Department of Medical Microbiology and Infection Prevention	Hubert Niesters et al	https://www.epicov.org/acknowledgement/21/89/EPI_ISL_3152189.json
Netherlands/ZH-RIVM-45457/2021	EPI_ISL_3137529	Dutch COVID-19 response team	National Institute for Public Health and the Environment (RIVM)	Adam Meijer et al	https://www.epicov.org/acknowledgement/75/29/EPI_ISL_3137529.json
Netherlands/NB-RIVM-43887/2021	EPI_ISL_3057510	Dutch COVID-19 response team	National Institute for Public Health and the Environment (RIVM)	Adam Meijer et al	https://www.epicov.org/acknowledgement/75/10/EPI_ISL_3057510.json
Netherlands/NH-RIVM-44820/2021	EPI_ISL_3136892	Dutch COVID-19 response team	National Institute for Public Health and the Environment (RIVM)	Adam Meijer et al	https://www.epicov.org/acknowledgement/68/92/EPI_ISL_3136892.json
Netherlands/GE-RIVM-43829/2021	EPI_ISL_3057452	Dutch COVID-19 response team	National Institute for Public Health and the Environment (RIVM)	Adam Meijer et al	https://www.epicov.org/acknowledgement/74/52/EPI_ISL_3057452.json
Netherlands/FL-RIVM-45887/2021	EPI_ISL_3137961	Dutch COVID-19 response team	National Institute for Public Health and the Environment (RIVM)	Adam Meijer et al	https://www.epicov.org/acknowledgement/79/61/EPI_ISL_3137961.json
Netherlands/ZH-RIVM-43434/2021	EPI_ISL_3057057	Dutch COVID-19 response team	National Institute for Public Health and the Environment (RIVM)	Adam Meijer et al	https://www.epicov.org/acknowledgement/70/57/EPI_ISL_3057057.json
Netherlands/UT-RIVM-43213/2021	EPI_ISL_3056836	Dutch COVID-19 response team	National Institute for Public Health and the Environment (RIVM)	Adam Meijer et al	https://www.epicov.org/acknowledgement/68/36/EPI_ISL_3056836.json
Netherlands/OV-RIVM-45498/2021	EPI_ISL_3137571	Dutch COVID-19 response team	National Institute for Public Health and the Environment (RIVM)	Adam Meijer et al	https://www.epicov.org/acknowledgement/75/71/EPI_ISL_3137571.json
Netherlands/GE-RIVM-45107/2021	EPI_ISL_3137179	Dutch COVID-19 response team	National Institute for Public Health and the Environment (RIVM)	Adam Meijer et al	https://www.epicov.org/acknowledgement/71/79/EPI_ISL_3137179.json
Netherlands/ZH-RIVM-42930/2021	EPI_ISL_2981798	Dutch COVID-19 response team	National Institute for Public Health and the Environment (RIVM)	Adam Meijer et al	https://www.epicov.org/acknowledgement/17/98/EPI_ISL_2981798.json
Netherlands/UT-RIVM-45387/2021	EPI_ISL_3137459	Dutch COVID-19 response team	National Institute for Public Health and the Environment (RIVM)	Adam Meijer et al	https://www.epicov.org/acknowledgement/74/59/EPI_ISL_3137459.json
Netherlands/UT-RIVM-43825/2021	EPI_ISL_3057448	Dutch COVID-19 response team	National Institute for Public Health and the Environment (RIVM)	Adam Meijer et al	https://www.epicov.org/acknowledgement/74/48/EPI_ISL_3057448.json
Netherlands/NB-RIVM-43634/2021	EPI_ISL_3057257	Dutch COVID-19 response team	National Institute for Public Health and the Environment (RIVM)	Adam Meijer et al	https://www.epicov.org/acknowledgement/72/57/EPI_ISL_3057257.json
Netherlands/ZH-RIVM-45614/2021	EPI_ISL_3137687	Dutch COVID-19 response team	National Institute for Public Health and the Environment (RIVM)	Adam Meijer et al	https://www.epicov.org/acknowledgement/76/87/EPI_ISL_3137687.json
Netherlands/DR-UMCG-MMB_2425/2021	EPI_ISL_3062656	UMC Groningen, Clinical Virology, Department of Medical Microbiology and Infection Prevention	UMC Groningen, Clinical Virology, Department of Medical Microbiology and Infection Prevention	Hubert Niesters et al	https://www.epicov.org/acknowledgement/26/56/EPI_ISL_3062656.json
Netherlands/GR-RIVM-43729/2021	EPI_ISL_3057352	Dutch COVID-19 response team	National Institute for Public Health and the Environment (RIVM)	Adam Meijer et al	https://www.epicov.org/acknowledgement/73/52/EPI_ISL_3057352.json
Netherlands/GE-RIVM-41312/2021	EPI_ISL_2788318	Dutch COVID-19 response team	National Institute for Public Health and the Environment (RIVM)	Adam Meijer et al	https://www.epicov.org/acknowledgement/83/18/EPI_ISL_2788318.json
Netherlands/ZH-EMC-3034/2021	EPI_ISL_3135982	Dutch COVID-19 response team	Erasmus Medical Center	Bas Oude Munnink et al	https://www.epicov.org/acknowledgement/59/82/EPI_ISL_3135982.json
Netherlands/ZH-RIVM-43376/2021	EPI_ISL_3056999	Dutch COVID-19 response team	National Institute for Public Health and the Environment (RIVM)	Adam Meijer et al	https://www.epicov.org/acknowledgement/69/99/EPI_ISL_3056999.json
Netherlands/UT-RIVM-44939/2021	EPI_ISL_3137011	Dutch COVID-19 response team	National Institute for Public Health and the Environment (RIVM)	Adam Meijer et al	https://www.epicov.org/acknowledgement/70/11/EPI_ISL_3137011.json
Netherlands/UT-RIVM-44674/2021	EPI_ISL_3136746	Dutch COVID-19 response team	National Institute for Public Health and the Environment (RIVM)	Adam Meijer et al	https://www.epicov.org/acknowledgement/67/46/EPI_ISL_3136746.json
Netherlands/GR-RIVM-44477/2021	EPI_ISL_3058102	Dutch COVID-19 response team	National Institute for Public Health and the Environment (RIVM)	Adam Meijer et al	https://www.epicov.org/acknowledgement/81/02/EPI_ISL_3058102.json
Netherlands/OV-RIVM-46240/2021	EPI_ISL_3138315	Dutch COVID-19 response team	National Institute for Public Health and the Environment (RIVM)	Adam Meijer et al	https://www.epicov.org/acknowledgement/83/15/EPI_ISL_3138315.json
Netherlands/GR-RIVM-43757/2021	EPI_ISL_3057380	Dutch COVID-19 response team	National Institute for Public Health and the Environment (RIVM)	Adam Meijer et al	https://www.epicov.org/acknowledgement/73/80/EPI_ISL_3057380.json
Netherlands/NB-MVD-CWGS2101389/2021	EPI_ISL_3047870	Microvida	Microvida	Suzan D. Pas et al	https://www.epicov.org/acknowledgement/78/70/EPI_ISL_3047870.json
Netherlands/GR-UMCG-MMB_2201/2021	EPI_ISL_2988894	UMC Groningen, Clinical Virology, Department of Medical Microbiology and Infection Prevention	UMC Groningen, Clinical Virology, Department of Medical Microbiology and Infection Prevention	Hubert Niesters et al	https://www.epicov.org/acknowledgement/88/94/EPI_ISL_2988894.json
Netherlands/ZH-RIVM-44716/2021	EPI_ISL_3136788	Dutch COVID-19 response team	National Institute for Public Health and the Environment (RIVM)	Adam Meijer et al	https://www.epicov.org/acknowledgement/67/88/EPI_ISL_3136788.json
Netherlands/UT-RIVM-43279/2021	EPI_ISL_3056902	Dutch COVID-19 response team	National Institute for Public Health and the Environment (RIVM)	Adam Meijer et al	https://www.epicov.org/acknowledgement/69/02/EPI_ISL_3056902.json
Netherlands/ZH-RIVM-44080/2021	EPI_ISL_3057703	Dutch COVID-19 response team	National Institute for Public Health and the Environment (RIVM)	Adam Meijer et al	https://www.epicov.org/acknowledgement/77/03/EPI_ISL_3057703.json
Netherlands/GR-UMCG-MMB_2472/2021	EPI_ISL_3152146	UMC Groningen, Clinical Virology, Department of Medical Microbiology and Infection Prevention	UMC Groningen, Clinical Virology, Department of Medical Microbiology and Infection Prevention	Hubert Niesters et al	https://www.epicov.org/acknowledgement/21/46/EPI_ISL_3152146.json
Netherlands/ZH-EMC-2820/2021	EPI_ISL_2860471	Dutch COVID-19 response team	Erasmus Medical Center	Bas Oude Munnink et al	https://www.epicov.org/acknowledgement/04/71/EPI_ISL_2860471.json
Netherlands/UT-RIVM-42573/2021	EPI_ISL_2981523	Dutch COVID-19 response team	National Institute for Public Health and the Environment (RIVM)	Adam Meijer et al	https://www.epicov.org/acknowledgement/15/23/EPI_ISL_2981523.json
Netherlands/UT-RIVM-35480/2021	EPI_ISL_2405937	Dutch COVID-19 response team	National Institute for Public Health and the Environment (RIVM)	Adam Meijer et al	https://www.epicov.org/acknowledgement/59/37/EPI_ISL_2405937.json
Netherlands/NH-RIVM-42239/2021	EPI_ISL_2863421	Dutch COVID-19 response team	National Institute for Public Health and the Environment (RIVM)	Adam Meijer et al	https://www.epicov.org/acknowledgement/34/21/EPI_ISL_2863421.json
Netherlands/ZH-RIVM-34710/2021	EPI_ISL_2303983	Dutch COVID-19 response team	National Institute for Public Health and the Environment (RIVM)	Adam Meijer et al	https://www.epicov.org/acknowledgement/39/83/EPI_ISL_2303983.json
Netherlands/GE-RIVM-42673/2021	EPI_ISL_2981196	Dutch COVID-19 response team	National Institute for Public Health and the Environment (RIVM)	Adam Meijer et al	https://www.epicov.org/acknowledgement/11/96/EPI_ISL_2981196.json
Netherlands/ZH-EMC-3040/2021	EPI_ISL_3135988	Dutch COVID-19 response team	Erasmus Medical Center	Bas Oude Munnink et al	https://www.epicov.org/acknowledgement/59/88/EPI_ISL_3135988.json
Netherlands/ZH-RIVM-40806/2021	EPI_ISL_2788272	Dutch COVID-19 response team	National Institute for Public Health and the Environment (RIVM)	Adam Meijer et al	https://www.epicov.org/acknowledgement/82/72/EPI_ISL_2788272.json
Netherlands/ZH-RIVM-46070/2021	EPI_ISL_3138144	Dutch COVID-19 response team	National Institute for Public Health and the Environment (RIVM)	Adam Meijer et al	https://www.epicov.org/acknowledgement/81/44/EPI_ISL_3138144.json
Netherlands/ZH-MVD-CWGS2101243/2021	EPI_ISL_2925606	Microvida	Microvida	Suzan D. Pas et al	https://www.epicov.org/acknowledgement/56/06/EPI_ISL_2925606.json
Netherlands/ZH-RIVM-41359/2021	EPI_ISL_2788327	Dutch COVID-19 response team	National Institute for Public Health and the Environment (RIVM)	Adam Meijer et al	https://www.epicov.org/acknowledgement/83/27/EPI_ISL_2788327.json
Netherlands/NH-RIVM-40885/2021	EPI_ISL_2788162	Dutch COVID-19 response team	National Institute for Public Health and the Environment (RIVM)	Adam Meijer et al	https://www.epicov.org/acknowledgement/81/62/EPI_ISL_2788162.json
Netherlands/UT-RIVM-44606/2021	EPI_ISL_3136678	Dutch COVID-19 response team	National Institute for Public Health and the Environment (RIVM)	Adam Meijer et al	https://www.epicov.org/acknowledgement/66/78/EPI_ISL_3136678.json
Netherlands/NH-RIVM-44493/2021	EPI_ISL_3136565	Dutch COVID-19 response team	National Institute for Public Health and the Environment (RIVM)	Adam Meijer et al	https://www.epicov.org/acknowledgement/65/65/EPI_ISL_3136565.json
Netherlands/OV-RIVM-42985/2021	EPI_ISL_2981472	Dutch COVID-19 response team	National Institute for Public Health and the Environment (RIVM)	Adam Meijer et al	https://www.epicov.org/acknowledgement/14/72/EPI_ISL_2981472.json
Netherlands/ZH-EMC-3072/2021	EPI_ISL_3136018	Dutch COVID-19 response team	Erasmus Medical Center	Bas Oude Munnink et al	https://www.epicov.org/acknowledgement/60/18/EPI_ISL_3136018.json
Netherlands/ZH-EMC-2702/2021	EPI_ISL_2483493	Dutch COVID-19 response team	Erasmus Medical Center	Bas Oude Munnink et al	https://www.epicov.org/acknowledgement/34/93/EPI_ISL_2483493.json
Netherlands/ZH-EMC-3154/2021	EPI_ISL_3136095	Dutch COVID-19 response team	Erasmus Medical Center	Bas Oude Munnink et al	https://www.epicov.org/acknowledgement/60/95/EPI_ISL_3136095.json
Netherlands/NH-RIVM-45262/2021	EPI_ISL_3137334	Dutch COVID-19 response team	National Institute for Public Health and the Environment (RIVM)	Adam Meijer et al	https://www.epicov.org/acknowledgement/73/34/EPI_ISL_3137334.json
Netherlands/ZH-RIVM-43403/2021	EPI_ISL_3057026	Dutch COVID-19 response team	National Institute for Public Health and the Environment (RIVM)	Adam Meijer et al	https://www.epicov.org/acknowledgement/70/26/EPI_ISL_3057026.json
Netherlands/GE-RIVM-37255/2021	EPI_ISL_2476319	Dutch COVID-19 response team	National Institute for Public Health and the Environment (RIVM)	Adam Meijer et al	https://www.epicov.org/acknowledgement/63/19/EPI_ISL_2476319.json
Netherlands/LI-RIVM-42098/2021	EPI_ISL_2863344	Dutch COVID-19 response team	National Institute for Public Health and the Environment (RIVM)	Adam Meijer et al	https://www.epicov.org/acknowledgement/33/44/EPI_ISL_2863344.json
Netherlands/NB-MVD-CWGS2101489/2021	EPI_ISL_3136493	Microvida	Microvida	Suzan D. Pas et al	https://www.epicov.org/acknowledgement/64/93/EPI_ISL_3136493.json
Netherlands/ZH-RIVM-44011/2021	EPI_ISL_3057634	Dutch COVID-19 response team	National Institute for Public Health and the Environment (RIVM)	Adam Meijer et al	https://www.epicov.org/acknowledgement/76/34/EPI_ISL_3057634.json
Netherlands/GE-RIVM-41812/2021	EPI_ISL_2863187	Dutch COVID-19 response team	National Institute for Public Health and the Environment (RIVM)	Adam Meijer et al	https://www.epicov.org/acknowledgement/31/87/EPI_ISL_2863187.json
Netherlands/ZH-RIVM-44039/2021	EPI_ISL_3057662	Dutch COVID-19 response team	National Institute for Public Health and the Environment (RIVM)	Adam Meijer et al	https://www.epicov.org/acknowledgement/76/62/EPI_ISL_3057662.json
Netherlands/ZH-RIVM-45619/2021	EPI_ISL_3137692	Dutch COVID-19 response team	National Institute for Public Health and the Environment (RIVM)	Adam Meijer et al	https://www.epicov.org/acknowledgement/76/92/EPI_ISL_3137692.json
Netherlands/UT-RIVM-45273/2021	EPI_ISL_3137345	Dutch COVID-19 response team	National Institute for Public Health and the Environment (RIVM)	Adam Meijer et al	https://www.epicov.org/acknowledgement/73/45/EPI_ISL_3137345.json
Netherlands/NH-RIVM-43900/2021	EPI_ISL_3057523	Dutch COVID-19 response team	National Institute for Public Health and the Environment (RIVM)	Adam Meijer et al	https://www.epicov.org/acknowledgement/75/23/EPI_ISL_3057523.json
Netherlands/ZH-RIVM-44407/2021	EPI_ISL_3058032	Dutch COVID-19 response team	National Institute for Public Health and the Environment (RIVM)	Adam Meijer et al	https://www.epicov.org/acknowledgement/80/32/EPI_ISL_3058032.json
Netherlands/GE-RIVM-40964/2021	EPI_ISL_2788299	Dutch COVID-19 response team	National Institute for Public Health and the Environment (RIVM)	Adam Meijer et al	https://www.epicov.org/acknowledgement/82/99/EPI_ISL_2788299.json
[truncated: 2,710 more rows]
